# Supplementary material for: Ethephon induced oxidative stress in the olive leaf abscission zone enables development of a selective abscission compound
Source: BMC Plant Biol. 2017 May 16;17:87. doi: 10.1186/s12870-017-1035-1 (PMC5434568; doi:10.1186/s12870-017-1035-1)
Supplement: Supplementary file 5 — Description and FPKM values of all transcripts involved in biosynthesis of and in response to the plant hormones ethylene, auxin and ABA. (XLSX 151 kb) [file 12870_2017_1035_MOESM5_ESM.xlsx]

## Sheet: Sheet1
						Control			Treated
Category	Transcript	UniRef_id	UniRef description	TAIR	TAIR description	LAZ	FAZ2	FAZ3	LAZ	FAZ2	FAZ3
Ethylene biosynthesis	comp102015_c0_seq1	UniRef90_Q6DT72	AT1G11050 (Fragment) n=1 Tax=Arabidopsis lyrata subsp. petraea RepID=Q6DT72_ARALP	AT1G11050.1	Protein kinase superfamily protein	1.69	0.8	0.89	0.75	1.78	1.36
Ethylene biosynthesis	comp10899_c0_seq1	UniRef90_F6HA67	Putative uncharacterized protein n=1 Tax=Vitis vinifera RepID=F6HA67_VITVI	AT2G41060.2	RNA-binding (RRM/RBD/RNP motifs) family protein	6.44	6.16	6.35	5.28	6.07	6.3
Ethylene biosynthesis	comp10899_c0_seq2	UniRef90_F6HA67	Putative uncharacterized protein n=1 Tax=Vitis vinifera RepID=F6HA67_VITVI	AT2G41060.2	RNA-binding (RRM/RBD/RNP motifs) family protein	16.94	23.88	19.9	18.94	19.31	26.58
Ethylene biosynthesis	comp39439_c0_seq1	UniRef90_F6HA68	Putative uncharacterized protein n=2 Tax=Vitis vinifera RepID=F6HA68_VITVI	AT3G56860.5	UBP1-associated protein 2A	15.93	13.44	6.14	19.7	13.05	16.01
Ethylene biosynthesis	comp28797_c0_seq1	UniRef90_Q2V9B8	RNA-binding protein AKIP1-like n=1 Tax=Solanum tuberosum RepID=Q2V9B8_SOLTU	AT3G56860.5	UBP1-associated protein 2A	6.9	6.1	4.83	6.68	5.01	6.03
Ethylene biosynthesis	comp27539_c0_seq1	UniRef90_Q0DAI8	Os06g0650100 protein (Fragment) n=1 Tax=Oryza sativa Japonica Group RepID=Q0DAI8_ORYSJ	AT1G31340.1	related to ubiquitin 1	58.14	84.97	93.5	76.78	105.07	104.08
Ethylene biosynthesis	comp51839_c0_seq1	UniRef90_A5BL65	Putative uncharacterized protein n=3 Tax=Vitis vinifera RepID=A5BL65_VITVI	AT4G37770.1	1-amino-cyclopropane-1-carboxylate synthase 8	1.72	3.32	1.48	0.77	2.88	3.08
Ethylene biosynthesis	comp18101_c0_seq1	UniRef90_B2MWN0	D-cysteine desulfhydrase n=1 Tax=Solanum lycopersicum RepID=B2MWN0_SOLLC	AT1G48420.1	D-cysteine desulfhydrase	4.81	11.78	9.31	17.16	23.37	24.78
Ethylene biosynthesis	comp47773_c0_seq1	UniRef90_D7SRT9	Putative uncharacterized protein n=1 Tax=Vitis vinifera RepID=D7SRT9_VITVI	AT3G13050.1	Major facilitator superfamily protein	4.11	5.57	5.6	0.44	1.27	1.67
Ethylene biosynthesis	comp9675_c0_seq1	UniRef90_D7SRT9	Putative uncharacterized protein n=1 Tax=Vitis vinifera RepID=D7SRT9_VITVI	AT3G13050.1	Major facilitator superfamily protein	2.1	3.3	3.65	4.73	6.02	7.59
Ethylene biosynthesis	comp27894_c0_seq1	UniRef90_B9STD9	Mta/sah nucleosidase, putative n=1 Tax=Ricinus communis RepID=B9STD9_RICCO	AT4G38800.1	methylthioadenosine nucleosidase 1	23.43	34.33	35.43	30.75	43.13	48.88
Ethylene biosynthesis	comp33407_c0_seq1	UniRef90_UPI00023B350E	UPI00023B350E related cluster n=1 Tax=unknown RepID=UPI00023B350E	AT4G21390.1	S-locus lectin protein kinase family protein	35.56	53.65	30.44	12.6	6.75	10.99
Ethylene biosynthesis	comp31809_c0_seq1	UniRef90_A5ADJ5	Putative uncharacterized protein n=1 Tax=Vitis vinifera RepID=A5ADJ5_VITVI	AT3G15010.2	RNA-binding (RRM/RBD/RNP motifs) family protein	6.53	9.37	7.42	5.35	7.9	16.25
Ethylene biosynthesis	comp31809_c0_seq2	UniRef90_A5ADJ5	Putative uncharacterized protein n=1 Tax=Vitis vinifera RepID=A5ADJ5_VITVI	AT3G15010.2	RNA-binding (RRM/RBD/RNP motifs) family protein	9.38	7.24	9.24	13.9	15.14	14.7
Ethylene biosynthesis	comp33667_c0_seq1	UniRef90_Q2XTE6	Aspartate aminotransferase n=1 Tax=Solanum tuberosum RepID=Q2XTE6_SOLTU	AT4G31990.2	aspartate aminotransferase 5	16.63	38.33	37.93	33.96	44.86	35.92
Ethylene biosynthesis	comp34821_c0_seq1	UniRef90_F6HBK5	Putative uncharacterized protein n=3 Tax=Vitis vinifera RepID=F6HBK5_VITVI	AT4G33680.1	Pyridoxal phosphate (PLP)-dependent transferases superfamily protein	14.37	19.02	16.23	12.63	16.66	18.2
Ethylene biosynthesis	comp34821_c0_seq2	UniRef90_G7JTY4	LL-diaminopimelate aminotransferase n=3 Tax=Papilionoideae RepID=G7JTY4_MEDTR	AT4G33680.1	Pyridoxal phosphate (PLP)-dependent transferases superfamily protein	10.74	16.81	15.27	7.64	12.03	12.53
Ethylene biosynthesis	comp67152_c0_seq1	UniRef90_A7L3A0	Ankyrin repeat-rich protein n=2 Tax=Solanaceae RepID=A7L3A0_SOLTU	AT5G57740.1	XB3 ortholog 2 in Arabidopsis thaliana	1.76	1.45	0.57	3.14	2.47	2.65
Ethylene biosynthesis	comp124138_c0_seq1	UniRef90_O65020	Ethylene-overproduction protein 1 n=5 Tax=Brassicaceae RepID=ETO1_ARATH	AT3G51770.2	tetratricopeptide repeat (TPR)-containing protein	0.36	0.68	0.34	0.64	1.02	0.7
Ethylene biosynthesis	comp10996_c0_seq1	UniRef90_Q84X67	1-aminocyclopropane-1-carboxylic acid oxidase 1 (Fragment) n=1 Tax=Vitis vinifera RepID=Q84X67_VITVI	AT1G05010.1	ethylene-forming enzyme	43.58	10.18	22.31	53.79	31.78	34.38
Ethylene biosynthesis	comp37016_c0_seq1	UniRef90_Q39933	1-aminocyclopropapne-1-carboxylic acid oxidase n=2 Tax=Helianthus annuus RepID=Q39933_HELAN	AT1G05010.1	ethylene-forming enzyme	29.95	60.14	61.33	66.54	22.89	32.54
Ethylene biosynthesis	comp28467_c0_seq1	UniRef90_C6KMJ4	ACC oxidase n=1 Tax=Boea hygrometrica RepID=C6KMJ4_9LAMI	AT1G05010.1	ethylene-forming enzyme	67.28	69.86	63.15	160.91	66.48	69.76
Ethylene biosynthesis	comp37871_c0_seq1	UniRef90_Q2QDG0	ACC oxidase 1 n=2 Tax=Gossypium RepID=Q2QDG0_GOSHI	AT1G05010.1	ethylene-forming enzyme	19.1	48.02	33.47	36.1	14.38	24.3
Ethylene biosynthesis	comp9222_c0_seq1	UniRef90_Q9M7K5	1-aminocyclopropane-1-carboxylate oxidase n=4 Tax=Rosaceae RepID=Q9M7K5_PRUPE	AT1G05010.1	ethylene-forming enzyme	3.29	0	2.63	0.64	6.64	0
Ethylene biosynthesis	comp9222_c0_seq2	UniRef90_Q08LX3	ACC oxidase n=1 Tax=Orobanche ramosa RepID=Q08LX3_ORORA	AT1G05010.1	ethylene-forming enzyme	15.93	3.48	4.07	22.25	10.47	27.28
Ethylene biosynthesis	comp20915_c0_seq1	UniRef90_B9MYV0	Predicted protein n=1 Tax=Populus trichocarpa RepID=B9MYV0_POPTR	AT5G22250.1	Polynucleotidyl transferase, ribonuclease H-like superfamily protein	71.43	68.45	68.05	31.95	60.69	83.04
Ethylene biosynthesis	comp22378_c0_seq1	UniRef90_E0CRK9	Putative uncharacterized protein n=1 Tax=Vitis vinifera RepID=E0CRK9_VITVI	AT1G22280.1	phytochrome-associated protein phosphatase type 2C	2.06	3.39	2.1	1.75	3.18	3.44
Ethylene biosynthesis	comp22378_c0_seq2	UniRef90_E0CRK9	Putative uncharacterized protein n=1 Tax=Vitis vinifera RepID=E0CRK9_VITVI	AT1G22280.1	phytochrome-associated protein phosphatase type 2C	5.54	4.74	4.13	7.89	4.44	8.93
Ethylene biosynthesis	comp28579_c0_seq1	UniRef90_Q9SJL8	S-adenosylmethionine synthase 3 n=34 Tax=core eudicotyledons RepID=METK3_ARATH	AT2G36880.2	methionine adenosyltransferase 3	108.67	77.56	54.9	68.06	61.95	66.2
Ethylene biosynthesis	comp28579_c0_seq2	UniRef90_Q9SJL8	S-adenosylmethionine synthase 3 n=34 Tax=core eudicotyledons RepID=METK3_ARATH	AT2G36880.2	methionine adenosyltransferase 3	19.39	12.9	5.71	14.88	10.69	18.02
Ethylene biosynthesis	comp28452_c0_seq1	UniRef90_A7Q0V4	S-adenosylmethionine synthase 5 n=7 Tax=Embryophyta RepID=METK5_VITVI	AT2G36880.2	methionine adenosyltransferase 3	172.15	170.48	175.31	72.39	107.57	130.88
Ethylene biosynthesis	comp28222_c0_seq1	UniRef90_A5LGL5	S-adenosyl-L-methionine synthetase (Fragment) n=1 Tax=Potamogeton distinctus RepID=A5LGL5_POTDI	AT4G01850.2	S-adenosylmethionine synthetase 2	62.17	37.94	22.14	23.44	29.21	27.2
Ethylene biosynthesis	comp25206_c0_seq1	UniRef90_A7Q0V4	S-adenosylmethionine synthase 5 n=7 Tax=Embryophyta RepID=METK5_VITVI	AT4G01850.2	S-adenosylmethionine synthetase 2	45.69	41.93	56.33	67.32	61.14	49.29
Ethylene biosynthesis	comp25166_c0_seq1	UniRef90_D8R664	S-adenosylmethionine synthase n=5 Tax=Tracheophyta RepID=D8R664_SELML	AT4G01850.2	S-adenosylmethionine synthetase 2	53.3	44.22	41.23	19.48	31.47	55.77
Ethylene biosynthesis	comp25166_c0_seq2	UniRef90_D8R664	S-adenosylmethionine synthase n=5 Tax=Tracheophyta RepID=D8R664_SELML	AT4G01850.2	S-adenosylmethionine synthetase 2	56.42	48.29	40.35	24.45	34.1	42.2
Ethylene biosynthesis	comp25074_c0_seq1	UniRef90_A7Q0V4	S-adenosylmethionine synthase 5 n=7 Tax=Embryophyta RepID=METK5_VITVI	AT4G01850.2	S-adenosylmethionine synthetase 2	41.84	33.36	34.67	57.74	45.98	50.06
Ethylene biosynthesis	comp19047_c0_seq1	UniRef90_A7Q0V4	S-adenosylmethionine synthase 5 n=7 Tax=Embryophyta RepID=METK5_VITVI	AT1G02500.2	S-adenosylmethionine synthetase 1	643.65	348.53	285.01	234.34	193.24	226.65
Ethylene biosynthesis	comp25520_c0_seq1	UniRef90_P23686	S-adenosylmethionine synthase 1 n=127 Tax=Spermatophyta RepID=METK1_ARATH	AT4G01850.2	S-adenosylmethionine synthetase 2	178.47	168.58	142.57	73.95	110.18	158.05
Ethylene biosynthesis	comp11914_c0_seq1	UniRef90_Q56TU4	S-adenosylmethionine synthase 1 n=4 Tax=core eudicotyledons RepID=METK1_DAUCA	AT4G01850.2	S-adenosylmethionine synthetase 2	7.98	21.58	13.22	23.73	14.54	7.01
Ethylene biosynthesis	comp39577_c0_seq1	UniRef90_Q56TU4	S-adenosylmethionine synthase 1 n=4 Tax=core eudicotyledons RepID=METK1_DAUCA	AT1G02500.2	S-adenosylmethionine synthetase 1	14.59	20.09	12.55	33.11	15.17	11.33
Ethylene biosynthesis	comp53213_c0_seq1	UniRef90_Q84UJ8	ACC synthase (Fragment) n=1 Tax=Striga hermonthica RepID=Q84UJ8_STRHE	AT3G61510.1	ACC synthase 1	0.21	0.65	0.3	2.57	4.27	2.43
Ethylene biosynthesis	comp80210_c0_seq1	UniRef90_Q42881	1-aminocyclopropane-1-carboxylate synthase 3 n=2 Tax=Solanum lycopersicum RepID=1A13_SOLLC	AT4G37770.1	1-amino-cyclopropane-1-carboxylate synthase 8	1.56	1.86	0.99	0.5	1.19	1.77
Ethylene biosynthesis	comp67874_c0_seq1	UniRef90_B9ICZ2	Predicted protein n=1 Tax=Populus trichocarpa RepID=B9ICZ2_POPTR	AT4G25390.2	Protein kinase superfamily protein	1.1	0.52	2.09	2.95	0.77	2.52
Ethylene biosynthesis	comp30042_c1_seq4	UniRef90_H2D5S5	Aspartate aminotransferase n=1 Tax=Gossypium hirsutum RepID=H2D5S5_GOSHI	AT5G11520.1	aspartate aminotransferase 3	10.47	18.97	19.81	22.15	37.64	53.36
Ethylene biosynthesis	comp56841_c0_seq1	UniRef90_B9I5Q1	Predicted protein n=1 Tax=Populus trichocarpa RepID=B9I5Q1_POPTR	AT5G18490.1	Plant protein of unknown function (DUF946)	3.66	3.22	3.56	1.52	1.37	2.35
Ethylene biosynthesis	comp80175_c0_seq1	UniRef90_Q9SVY4	Protein kinase-like protein n=2 Tax=Arabidopsis RepID=Q9SVY4_ARATH	AT3G57700.1	Protein kinase superfamily protein	1.79	1.68	0.96	0.86	0.77	0.34
Ethylene biosynthesis	comp42350_c0_seq1	UniRef90_D7T706	Putative uncharacterized protein n=2 Tax=Vitis vinifera RepID=D7T706_VITVI	AT2G32030.1	Acyl-CoA N-acyltransferases (NAT) superfamily protein	4.52	4.57	3.05	3.98	4.52	4.89
Ethylene biosynthesis	comp11378_c0_seq1	UniRef90_B9IEY3	Predicted protein n=1 Tax=Populus trichocarpa RepID=B9IEY3_POPTR	AT5G63130.1	Octicosapeptide/Phox/Bem1p family protein	144.58	151.04	117.48	111.1	123.49	127.98
Ethylene biosynthesis	comp19029_c0_seq1	UniRef90_Q66MH6	MAPKK n=2 Tax=Solanoideae RepID=Q66MH6_SOLLC	AT1G73500.1	MAP kinase kinase 9	10.63	9.35	10.91	1.49	10.12	8.35
Auxin biosynthesis	comp31548_c0_seq1	UniRef90_B9SNH9	Anthranilate synthase component II, putative n=1 Tax=Ricinus communis RepID=B9SNH9_RICCO	AT1G25220.1	anthranilate synthase beta subunit 1	9.55	16.37	12.53	24.49	28.96	36.19
Auxin biosynthesis	comp95812_c0_seq1	UniRef90_B9P5H8	Aldehyde oxidase 4 (Fragment) n=1 Tax=Populus trichocarpa RepID=B9P5H8_POPTR	AT3G43600.1	aldehyde oxidase 2	0.88	0.5	0.56	1.25	1.11	1.27
Auxin biosynthesis	comp29805_c0_seq1	UniRef90_B9RWS2	Monooxygenase, putative n=1 Tax=Ricinus communis RepID=B9RWS2_RICCO	AT2G33230.1	YUCCA 7	0.77	0.79	0.24	0.87	0	0.74
Auxin biosynthesis	comp29805_c0_seq2	UniRef90_B9RWS2	Monooxygenase, putative n=1 Tax=Ricinus communis RepID=B9RWS2_RICCO	AT2G33230.1	YUCCA 7	3.37	4.26	4.91	7.64	6.15	5.46
Auxin biosynthesis	comp68091_c0_seq1	UniRef90_B9HLH0	Putative uncharacterized protein HDMA901 n=1 Tax=Populus trichocarpa RepID=B9HLH0_POPTR	AT3G10390.1	Flavin containing amine oxidoreductase family protein	1.61	1.77	1.19	2.63	1.5	1.03
Auxin biosynthesis	comp83311_c0_seq1	UniRef90_F6HND2	Putative uncharacterized protein n=3 Tax=rosids RepID=F6HND2_VITVI	AT3G10390.1	Flavin containing amine oxidoreductase family protein	1.28	1.2	0.54	1.9	1.34	2.56
Auxin biosynthesis	comp80628_c0_seq1	UniRef90_F6HND2	Putative uncharacterized protein n=3 Tax=rosids RepID=F6HND2_VITVI	AT3G10390.1	Flavin containing amine oxidoreductase family protein	2.04	0.72	0.32	1.48	2.15	2.89
Auxin biosynthesis	comp22774_c0_seq1	UniRef90_F6HND2	Putative uncharacterized protein n=3 Tax=rosids RepID=F6HND2_VITVI	AT3G10390.1	Flavin containing amine oxidoreductase family protein	2.21	2.28	1.08	3.24	2.6	3.19
Auxin biosynthesis	comp43895_c0_seq1	UniRef90_F6HND2	Putative uncharacterized protein n=3 Tax=rosids RepID=F6HND2_VITVI	AT3G10390.1	Flavin containing amine oxidoreductase family protein	3.21	3.44	1.36	3.98	3.9	6.49
ABA biosynthesis	comp23437_c0_seq1	UniRef90_F6HL82	Putative uncharacterized protein n=2 Tax=Vitis vinifera RepID=F6HL82_VITVI	AT5G02130.1	Tetratricopeptide repeat (TPR)-like superfamily protein	4.59	8.37	6.98	8.67	12.76	11.46
ABA biosynthesis	comp20393_c0_seq1	UniRef90_D7SMC8	Putative uncharacterized protein n=1 Tax=Vitis vinifera RepID=D7SMC8_VITVI	AT1G13040.1	Pentatricopeptide repeat (PPR-like) superfamily protein	2.62	2.8	2.39	3.37	2.78	3
ABA biosynthesis	comp8053_c0_seq1	UniRef90_B9SVN3	Pentatricopeptide repeat-containing protein, putative n=1 Tax=Ricinus communis RepID=B9SVN3_RICCO	AT1G13040.1	Pentatricopeptide repeat (PPR-like) superfamily protein	1.06	0.83	0.45	2.51	1.24	1.27
ABA biosynthesis	comp31031_c0_seq1	UniRef90_D7TT26	Putative uncharacterized protein n=1 Tax=Vitis vinifera RepID=D7TT26_VITVI	AT1G67080.1	abscisic acid (aba)-deficient 4	1.68	1.19	1.19	1.89	2.29	0.89
ABA biosynthesis	comp31031_c0_seq2	UniRef90_D7TT26	Putative uncharacterized protein n=1 Tax=Vitis vinifera RepID=D7TT26_VITVI	AT1G67080.1	abscisic acid (aba)-deficient 4	4.58	8.06	7.19	6.18	9.85	6.8
ABA biosynthesis	comp8995_c0_seq1	UniRef90_B9S5F3	Putative uncharacterized protein n=1 Tax=Ricinus communis RepID=B9S5F3_RICCO	AT1G67080.1	abscisic acid (aba)-deficient 4	2.29	4.32	4.44	8.14	8.24	4.68
ABA biosynthesis	comp101850_c0_seq1	UniRef90_F6I4U3	Putative uncharacterized protein n=1 Tax=Vitis vinifera RepID=F6I4U3_VITVI	AT1G09320.1	agenet domain-containing protein	1.94	1.31	1.18	1.04	0.49	1.46
ABA biosynthesis	comp66577_c0_seq1	UniRef90_UPI00023B1D9C	UPI00023B1D9C related cluster n=1 Tax=unknown RepID=UPI00023B1D9C	AT1G09320.1	agenet domain-containing protein	3.47	3.79	4.11	0.5	0.87	0.49
ABA biosynthesis	comp33742_c0_seq1	UniRef90_F6I4U3	Putative uncharacterized protein n=1 Tax=Vitis vinifera RepID=F6I4U3_VITVI	AT1G09320.1	agenet domain-containing protein	7.63	7.19	6.57	9.08	10.28	11.27
ABA biosynthesis	comp32467_c0_seq3	UniRef90_D7T8X4	Putative uncharacterized protein n=2 Tax=Vitis vinifera RepID=D7T8X4_VITVI	AT2G01110.1	Sec-independent periplasmic protein translocase	25.63	23.36	20.07	14.86	19.82	20.53
ABA biosynthesis	comp48421_c0_seq1	UniRef90_F2DBW1	Predicted protein n=1 Tax=Hordeum vulgare subsp. vulgare RepID=F2DBW1_HORVD	AT2G01110.1	Sec-independent periplasmic protein translocase	4.38	3.13	3.14	3.8	4.44	3.45
ABA biosynthesis	comp34329_c0_seq1	UniRef90_Q8LGM7	Molybdenum cofactor sulfurase n=1 Tax=Solanum lycopersicum RepID=MOCOS_SOLLC	AT1G16540.1	molybdenum cofactor sulfurase (LOS5) (ABA3)	1.76	3.08	1.41	9.34	5.62	6.04
ABA biosynthesis	comp34329_c0_seq2	UniRef90_Q8LGM7	Molybdenum cofactor sulfurase n=1 Tax=Solanum lycopersicum RepID=MOCOS_SOLLC	AT1G16540.1	molybdenum cofactor sulfurase (LOS5) (ABA3)	3.35	6.58	5.82	17.83	12.78	10.01
ABA biosynthesis	comp95812_c0_seq1	UniRef90_B9P5H8	Aldehyde oxidase 4 (Fragment) n=1 Tax=Populus trichocarpa RepID=B9P5H8_POPTR	AT3G43600.1	aldehyde oxidase 2	0.88	0.5	0.56	1.25	1.11	1.27
ABA biosynthesis	comp39744_c0_seq1	UniRef90_B9GM33	Predicted protein n=1 Tax=Populus trichocarpa RepID=B9GM33_POPTR	AT1G52340.1	NAD(P)-binding Rossmann-fold superfamily protein	5.21	7.97	7.49	9.81	12.41	11.74
ABA biosynthesis	comp23277_c0_seq1	UniRef90_F6H2R1	Putative uncharacterized protein n=2 Tax=Vitis vinifera RepID=F6H2R1_VITVI	AT2G26000.2	zinc finger (C3HC4-type RING finger) family protein	8.48	10.54	10.44	12.96	11.85	12.08
ABA biosynthesis	comp35613_c0_seq1	UniRef90_F6HK77	Putative uncharacterized protein n=1 Tax=Vitis vinifera RepID=F6HK77_VITVI	AT1G60950.1	2Fe-2S ferredoxin-like superfamily protein	425.87	367.59	314.6	83.84	246.58	81.65
ABA biosynthesis	comp32467_c0_seq1	UniRef90_B9T1W6	Sec-independent protein translocase protein tatC, putative n=1 Tax=Ricinus communis RepID=B9T1W6_RICCO	AT2G01110.1	Sec-independent periplasmic protein translocase	6.53	10.71	12.05	8.15	7.68	6.94
ABA biosynthesis	comp32467_c0_seq4	UniRef90_B9T1W6	Sec-independent protein translocase protein tatC, putative n=1 Tax=Ricinus communis RepID=B9T1W6_RICCO	AT2G01110.1	Sec-independent periplasmic protein translocase	9.66	10.53	8.51	6.51	9.3	11.2
ABA biosynthesis	comp9486_c0_seq1	UniRef90_O81360	Zeaxanthin epoxidase, chloroplastic n=2 Tax=Prunus RepID=ABA2_PRUAR	AT5G67030.2	zeaxanthin epoxidase (ZEP) (ABA1)	4.96	9.27	3.96	19.66	11.97	11.59
ABA biosynthesis	comp34560_c0_seq1	UniRef90_F1DFN4	Zeaxanthin epoxidase, chloroplastic n=1 Tax=Ipomoea nil RepID=F1DFN4_IPONI	AT5G67030.1	zeaxanthin epoxidase (ZEP) (ABA1)	18.83	35.98	24.98	55.73	48.16	38.86
ABA biosynthesis	comp10724_c0_seq1	UniRef90_B9H6G3	Zeaxanthin epoxidase, chloroplastic n=1 Tax=Populus trichocarpa RepID=B9H6G3_POPTR	AT5G67030.1	zeaxanthin epoxidase (ZEP) (ABA1)	21.63	40.66	31.69	59.43	52.37	36.72
ABA biosynthesis	comp18527_c0_seq1	UniRef90_Q5BP76	Zeaxanthin epoxidase (Fragment) n=1 Tax=Olea europaea RepID=Q5BP76_OLEEU	AT5G67030.2	zeaxanthin epoxidase (ZEP) (ABA1)	1.66	2.84	1.4	7.69	3.96	3.74
Response to ethylene	comp9814_c0_seq1	UniRef90_F6H9T8	Putative uncharacterized protein n=2 Tax=Vitis vinifera RepID=F6H9T8_VITVI	AT1G16360.1	LEM3 (ligand-effect modulator 3) family protein / CDC50 family protein	4.03	7.6	7.74	9.98	12.63	16.76
Response to ethylene	comp29094_c0_seq1	UniRef90_A9Z0P8	Calcium-dependent protein kinase 1 n=4 Tax=Solanaceae RepID=A9Z0P8_DATME	AT1G18890.1	calcium-dependent protein kinase 1	7.31	4.68	2.74	8.37	7.28	11.61
Response to ethylene	comp102015_c0_seq1	UniRef90_Q6DT72	AT1G11050 (Fragment) n=1 Tax=Arabidopsis lyrata subsp. petraea RepID=Q6DT72_ARALP	AT1G11050.1	Protein kinase superfamily protein	1.69	0.8	0.89	0.75	1.78	1.36
Response to ethylene	comp32001_c0_seq1	UniRef90_D7SVW7	Putative uncharacterized protein n=2 Tax=Vitis vinifera RepID=D7SVW7_VITVI	AT5G67080.1	mitogen-activated protein kinase kinase kinase 19	52.63	55.96	35.05	14.64	14.47	19.52
Response to ethylene	comp63450_c0_seq1	UniRef90_B9MZH7	Predicted protein n=1 Tax=Populus trichocarpa RepID=B9MZH7_POPTR	AT1G54490.1	exoribonuclease 4	2.86	3.81	0.45	5.1	0.84	3.79
Response to ethylene	comp35160_c0_seq1	UniRef90_E5LBH0	5'-3' exoribonuclease 4 n=2 Tax=Solanum lycopersicum RepID=E5LBH0_SOLLC	AT1G54490.1	exoribonuclease 4	6.22	8.91	9.85	11.14	12.01	8.41
Response to ethylene	comp35160_c0_seq2	UniRef90_E5LBH0	5'-3' exoribonuclease 4 n=2 Tax=Solanum lycopersicum RepID=E5LBH0_SOLLC	AT1G54490.1	exoribonuclease 4	5.31	5.97	3.16	10.94	7.92	9.94
Response to ethylene	comp9372_c0_seq1	UniRef90_E5LBH0	5'-3' exoribonuclease 4 n=2 Tax=Solanum lycopersicum RepID=E5LBH0_SOLLC	AT1G54490.1	exoribonuclease 4	11.92	23.33	12.3	12.96	14.37	13.57
Response to ethylene	comp29094_c0_seq2	UniRef90_A9Z0P8	Calcium-dependent protein kinase 1 n=4 Tax=Solanaceae RepID=A9Z0P8_DATME	AT1G18890.1	calcium-dependent protein kinase 1	9.01	8.09	5.53	8.55	6.06	12.66
Response to ethylene	comp26931_c0_seq1	UniRef90_I1M9J4	Uncharacterized protein n=3 Tax=Glycine max RepID=I1M9J4_SOYBN	AT2G25490.1	EIN3-binding F box protein 1	19.97	12.32	11.7	28.11	16.37	26.52
Response to ethylene	comp63648_c0_seq1	UniRef90_G7JE32	Ein3-binding f-box protein n=1 Tax=Medicago truncatula RepID=G7JE32_MEDTR	AT2G25490.1	EIN3-binding F box protein 1	1.71	1.54	1.34	1.18	1.48	1.58
Response to ethylene	comp30331_c0_seq1	UniRef90_A5BZV4	Putative uncharacterized protein n=3 Tax=Vitis vinifera RepID=A5BZV4_VITVI	AT5G25350.1	EIN3-binding F box protein 2	13.13	2.82	3.73	4.19	8.34	6.77
Response to ethylene	comp20902_c0_seq1	UniRef90_A5B2D4	Putative uncharacterized protein n=2 Tax=Vitis vinifera RepID=A5B2D4_VITVI	AT5G25350.1	EIN3-binding F box protein 2	12.68	7.04	5.13	11.16	7.02	11.62
Response to ethylene	comp21053_c0_seq1	UniRef90_B9RP47	Grr1, plant, putative n=1 Tax=Ricinus communis RepID=B9RP47_RICCO	AT2G25490.1	EIN3-binding F box protein 1	9.28	5.16	7.04	11.92	7.5	10.78
Response to ethylene	comp16168_c0_seq1	UniRef90_Q2PQJ0	EIN3-binding F-box protein 1 n=1 Tax=Solanum lycopersicum RepID=Q2PQJ0_SOLLC	AT2G25490.1	EIN3-binding F box protein 1	10.95	6.19	6.24	14.67	7.25	14.81
Response to ethylene	comp17433_c0_seq1	UniRef90_B9HAJ6	Ein3-binding f-box protein 4 n=5 Tax=Populus RepID=B9HAJ6_POPTR	AT2G25490.1	EIN3-binding F box protein 1	15.63	0.86	0.7	6.42	6	2.83
Response to ethylene	comp25130_c0_seq1	UniRef90_A5B2D4	Putative uncharacterized protein n=2 Tax=Vitis vinifera RepID=A5B2D4_VITVI	AT5G25350.1	EIN3-binding F box protein 2	7.73	3.47	8.87	3.51	6.04	9.65
Response to ethylene	comp22198_c0_seq1	UniRef90_Q2PQJ1	EIN3-binding F-box protein 1 n=1 Tax=Solanum lycopersicum RepID=Q2PQJ1_SOLLC	AT5G25350.1	EIN3-binding F box protein 2	7	1.23	1.72	1.82	4.34	3.46
Response to ethylene	comp34758_c0_seq1	UniRef90_Q2PQJ0	EIN3-binding F-box protein 1 n=1 Tax=Solanum lycopersicum RepID=Q2PQJ0_SOLLC	AT2G25490.1	EIN3-binding F box protein 1	14.91	8.94	27.2	8.97	14.35	19.21
Response to ethylene	comp11373_c0_seq1	UniRef90_B9RP47	Grr1, plant, putative n=1 Tax=Ricinus communis RepID=B9RP47_RICCO	AT2G25490.1	EIN3-binding F box protein 1	96.87	42.65	66.99	47.11	45.5	61.45
Response to ethylene	comp11242_c0_seq1	UniRef90_Q2PQJ1	EIN3-binding F-box protein 1 n=1 Tax=Solanum lycopersicum RepID=Q2PQJ1_SOLLC	AT2G25490.1	EIN3-binding F box protein 1	71.84	32.37	94.56	71.95	118.01	149.12
Response to ethylene	comp31841_c0_seq1	UniRef90_Q2PQJ1	EIN3-binding F-box protein 1 n=1 Tax=Solanum lycopersicum RepID=Q2PQJ1_SOLLC	AT2G25490.1	EIN3-binding F box protein 1	19.79	5.14	10.46	6.74	12.16	7.89
Response to ethylene	comp38326_c0_seq1	UniRef90_F6HIW5	Putative uncharacterized protein n=1 Tax=Vitis vinifera RepID=F6HIW5_VITVI	AT3G20770.1	Ethylene insensitive 3 family protein	22.73	19.38	16.44	29.07	24.39	30.4
Response to ethylene	comp36717_c0_seq1	UniRef90_Q76DI3	EIN3-like protein n=1 Tax=Solanum lycopersicum RepID=Q76DI3_SOLLC	AT3G20770.1	Ethylene insensitive 3 family protein	28.61	22	10.87	21.61	22.66	42.39
Response to ethylene	comp31235_c0_seq1	UniRef90_B9S5V4	Transcription factor, putative n=1 Tax=Ricinus communis RepID=B9S5V4_RICCO	AT1G72740.2	Homeodomain-like/winged-helix DNA-binding family protein	3.66	5.48	4.36	4.66	4	2.97
Response to ethylene	comp31235_c0_seq2	UniRef90_E5GB88	MYB transcription factor n=1 Tax=Cucumis melo subsp. melo RepID=E5GB88_CUCME	AT1G17520.1	Homeodomain-like/winged-helix DNA-binding family protein	3.88	4.59	3.72	5.04	3.88	3.35
Response to ethylene	comp22683_c0_seq1	UniRef90_D7TCM4	Putative uncharacterized protein n=1 Tax=Vitis vinifera RepID=D7TCM4_VITVI	AT1G17520.1	Homeodomain-like/winged-helix DNA-binding family protein	2.45	2.89	3.27	2.15	3.55	3.11
Response to ethylene	comp22683_c0_seq2	UniRef90_D7TCM4	Putative uncharacterized protein n=1 Tax=Vitis vinifera RepID=D7TCM4_VITVI	AT1G17520.1	Homeodomain-like/winged-helix DNA-binding family protein	5.28	5.37	4.75	5.46	6.43	5.98
Response to ethylene	comp30420_c0_seq1	UniRef90_F6HJ83	Putative uncharacterized protein n=1 Tax=Vitis vinifera RepID=F6HJ83_VITVI	AT1G28190.1	unknown protein; BEST Arabidopsis thaliana protein match is: unknown protein (TAIR:AT5G12340.1); Has 166 Blast hits to 162 proteins in 36 species: Archae - 0; Bacteria - 2; Metazoa - 15; Fungi - 5; Plants - 124; Viruses - 0; Other Eukaryotes - 20 (source: NCBI BLink).	20.27	18.74	12.14	8.05	8.41	11.36
Response to ethylene	comp30420_c0_seq2	UniRef90_F6HJ83	Putative uncharacterized protein n=1 Tax=Vitis vinifera RepID=F6HJ83_VITVI	AT1G28190.1	unknown protein; BEST Arabidopsis thaliana protein match is: unknown protein (TAIR:AT5G12340.1); Has 166 Blast hits to 162 proteins in 36 species: Archae - 0; Bacteria - 2; Metazoa - 15; Fungi - 5; Plants - 124; Viruses - 0; Other Eukaryotes - 20 (source: NCBI BLink).	7.87	11.65	10.67	47.83	37.13	22.84
Response to ethylene	comp38234_c0_seq1	UniRef90_C4P7Y8	Calcineurin B-like protein 01 n=2 Tax=Vitis vinifera RepID=C4P7Y8_VITVI	AT5G47100.1	calcineurin B-like protein 9	8.17	11.93	13.73	15.76	12.99	10.92
Response to ethylene	comp22988_c0_seq2	UniRef90_C4P7Y8	Calcineurin B-like protein 01 n=2 Tax=Vitis vinifera RepID=C4P7Y8_VITVI	AT4G17615.1	calcineurin B-like protein 1	6.36	16.73	15.93	2.84	6.57	5.05
Response to ethylene	comp4228_c0_seq1	UniRef90_B9RIC7	Calcium-dependent protein kinase, putative n=2 Tax=core eudicotyledons RepID=B9RIC7_RICCO	AT3G57530.1	calcium-dependent protein kinase 32	1.62	1.79	0.68	2.68	2.28	1.46
Response to ethylene	comp20037_c0_seq1	UniRef90_A5BQ82	CBL-interacting protein kinase 04 n=3 Tax=Vitis vinifera RepID=A5BQ82_VITVI	AT1G30270.1	CBL-interacting protein kinase 23	5.11	13.2	20.78	18.21	19	12.48
Response to ethylene	comp32301_c0_seq1	UniRef90_B9T407	CBL-interacting serine/threonine-protein kinase, putative n=1 Tax=Ricinus communis RepID=B9T407_RICCO	AT1G30270.1	CBL-interacting protein kinase 23	44.88	58.38	50.05	53.98	34.33	62.44
Response to ethylene	comp20037_c0_seq2	UniRef90_A5BQ82	CBL-interacting protein kinase 04 n=3 Tax=Vitis vinifera RepID=A5BQ82_VITVI	AT1G30270.1	CBL-interacting protein kinase 23	5.66	28.84	31.29	18.47	24.39	20.38
Response to ethylene	comp39155_c0_seq1	UniRef90_B7FIE4	Putative uncharacterized protein n=1 Tax=Medicago truncatula RepID=B7FIE4_MEDTR	AT2G43790.1	MAP kinase 6	9.89	8.58	6.02	15.84	14.78	13.85
Response to ethylene	comp25941_c0_seq1	UniRef90_B9RF93	Acyl-CoA binding protein, putative n=1 Tax=Ricinus communis RepID=B9RF93_RICCO	AT3G05420.2	acyl-CoA binding protein 4	2.3	5.18	4.89	7.62	8.14	5.98
Response to ethylene	comp12367_c0_seq1	UniRef90_UPI00023B2090	UPI00023B2090 related cluster n=1 Tax=unknown RepID=UPI00023B2090	AT2G43790.1	MAP kinase 6	21.83	17.95	18.08	25.46	34.31	24.17
Response to ethylene	comp14384_c0_seq1	UniRef90_A7LLV4	Mitogen-activated protein kinase (Fragment) n=1 Tax=Olea europaea RepID=A7LLV4_OLEEU	AT4G01370.1	MAP kinase 4	15.63	15.42	8.45	16.72	9.61	9.01
Response to ethylene	comp12200_c0_seq1	UniRef90_Q84V46	Alternative oxidase n=1 Tax=Solanum lycopersicum RepID=Q84V46_SOLLC	AT1G32350.1	alternative oxidase 1D	26.39	20.87	14.41	12.62	5.13	5.69
Response to ethylene	comp25566_c0_seq1	UniRef90_C3RSF4	Cysteine protease n=4 Tax=Nicotiana RepID=C3RSF4_TOBAC	AT5G60360.3	aleurain-like protease	10.15	16.32	15.03	24.04	41.66	39.9
Response to ethylene	comp60646_c0_seq1	UniRef90_B9IK99	Predicted protein n=3 Tax=Populus trichocarpa RepID=B9IK99_POPTR	AT2G26070.1	Protein of unknown function (DUF778)	1.91	1.25	5.31	0.15	1.57	2.16
Response to ethylene	comp13630_c0_seq1	UniRef90_B9IK99	Predicted protein n=3 Tax=Populus trichocarpa RepID=B9IK99_POPTR	AT2G26070.1	Protein of unknown function (DUF778)	7.94	5.07	11.33	7.28	14.15	12.12
Response to ethylene	comp31145_c0_seq1	UniRef90_A9U3B8	Predicted protein (Fragment) n=1 Tax=Physcomitrella patens subsp. patens RepID=A9U3B8_PHYPA	AT5G03730.1	Protein kinase superfamily protein	19.42	33.12	21.84	43.9	30.91	37.33
Response to ethylene	comp31548_c0_seq1	UniRef90_B9SNH9	Anthranilate synthase component II, putative n=1 Tax=Ricinus communis RepID=B9SNH9_RICCO	AT1G25220.1	anthranilate synthase beta subunit 1	9.55	16.37	12.53	24.49	28.96	36.19
Response to ethylene	comp71870_c0_seq1	UniRef90_I1MIJ5	Uncharacterized protein (Fragment) n=2 Tax=Glycine max RepID=I1MIJ5_SOYBN	AT4G36880.1	cysteine proteinase1	0.48	1.36	0.79	2.75	2.51	1.91
Response to ethylene	comp27508_c0_seq2	UniRef90_A5B663	Putative uncharacterized protein n=1 Tax=Vitis vinifera RepID=A5B663_VITVI	AT5G44790.1	copper-exporting ATPase / responsive-to-antagonist 1 / copper-transporting ATPase (RAN1)	11.21	10.04	7.87	22.61	14.23	12.49
Response to ethylene	comp18388_c0_seq1	UniRef90_A5B663	Putative uncharacterized protein n=1 Tax=Vitis vinifera RepID=A5B663_VITVI	AT5G44790.1	copper-exporting ATPase / responsive-to-antagonist 1 / copper-transporting ATPase (RAN1)	6.03	6.98	10.64	6.77	6.66	9.89
Response to ethylene	comp36627_c0_seq1	UniRef90_Q206K9	Ethylene signaling protein n=3 Tax=Solanum lycopersicum RepID=Q206K9_SOLLC	AT5G03280.1	NRAMP metal ion transporter family protein	54.5	42.43	27.59	89.08	59.1	57.99
Response to ethylene	comp17972_c0_seq1	UniRef90_Q206K9	Ethylene signaling protein n=3 Tax=Solanum lycopersicum RepID=Q206K9_SOLLC	AT5G03280.1	NRAMP metal ion transporter family protein	21.25	11.04	4.89	36.84	19.08	26.86
Response to ethylene	comp13187_c0_seq1	UniRef90_Q6V397	EIN2 n=1 Tax=Petunia x hybrida RepID=Q6V397_PETHY			18.4	8.33	4.54	30.82	12.68	26.46
Response to ethylene	comp33911_c0_seq2	UniRef90_Q6V397	EIN2 n=1 Tax=Petunia x hybrida RepID=Q6V397_PETHY	AT5G03280.1	NRAMP metal ion transporter family protein	28.56	26.13	21.49	44.35	36.68	46.49
Response to ethylene	comp9146_c0_seq1	UniRef90_Q6V397	EIN2 n=1 Tax=Petunia x hybrida RepID=Q6V397_PETHY	AT5G03280.1	NRAMP metal ion transporter family protein	11.71	6.61	3.39	26.11	11.04	16.62
Response to ethylene	comp19184_c0_seq1	UniRef90_Q71BZ1	Type-B response regulator n=1 Tax=Catharanthus roseus RepID=Q71BZ1_CATRO	AT3G16857.2	response regulator 1	14.09	5.93	5.27	19.47	9.74	10.97
Response to ethylene	comp33031_c0_seq1	UniRef90_E0CSP0	Putative uncharacterized protein n=1 Tax=Vitis vinifera RepID=E0CSP0_VITVI	AT5G54190.1	protochlorophyllide oxidoreductase A	19.74	36.47	32.08	99.35	101.41	51.47
Response to ethylene	comp33076_c0_seq1	UniRef90_E0CSP0	Putative uncharacterized protein n=1 Tax=Vitis vinifera RepID=E0CSP0_VITVI	AT5G54190.1	protochlorophyllide oxidoreductase A	8.17	14.91	12.15	13.19	25.26	13.72
Response to ethylene	comp31324_c0_seq1	UniRef90_UPI0001984334	UPI0001984334 related cluster n=1 Tax=unknown RepID=UPI0001984334	AT4G28270.1	RING membrane-anchor 2	3.38	0	3.76	0.39	0	0
Response to ethylene	comp31324_c0_seq2	UniRef90_I1M3T6	Uncharacterized protein n=3 Tax=Glycine max RepID=I1M3T6_SOYBN	AT4G27470.1	RING membrane-anchor 3	10.99	4.89	4.49	1.64	0.8	2.08
Response to ethylene	comp31324_c0_seq3	UniRef90_UPI0001984334	UPI0001984334 related cluster n=1 Tax=unknown RepID=UPI0001984334	AT4G28270.1	RING membrane-anchor 2	10.36	5.44	3.49	0.56	0	2.65
Response to ethylene	comp31324_c0_seq4	UniRef90_I1M3T6	Uncharacterized protein n=3 Tax=Glycine max RepID=I1M3T6_SOYBN	AT4G27470.1	RING membrane-anchor 3	3.44	3.48	1.3	0.96	2.04	0.85
Response to ethylene	comp30751_c0_seq1	UniRef90_UPI0001984334	UPI0001984334 related cluster n=1 Tax=unknown RepID=UPI0001984334	AT4G03510.2	RING membrane-anchor 1	37.18	25.03	28.6	5.17	4.81	8.11
Response to ethylene	comp30660_c0_seq1	UniRef90_UPI0001984334	UPI0001984334 related cluster n=1 Tax=unknown RepID=UPI0001984334	AT4G03510.2	RING membrane-anchor 1	11.91	14.02	11.14	25.81	15.73	14.91
Response to ethylene	comp11685_c0_seq1	UniRef90_F6H5B3	Putative uncharacterized protein n=1 Tax=Vitis vinifera RepID=F6H5B3_VITVI	AT4G03510.2	RING membrane-anchor 1	37.35	62.44	46.26	54.69	67.46	58.91
Response to ethylene	comp28683_c0_seq1	UniRef90_F6H5B3	Putative uncharacterized protein n=1 Tax=Vitis vinifera RepID=F6H5B3_VITVI	AT4G27470.1	RING membrane-anchor 3	14.61	37.89	42.1	46	44.01	30.7
Response to ethylene	comp63670_c0_seq1	UniRef90_Q6R567	E3 ubiquitin-protein ligase RMA1H1 n=1 Tax=Capsicum annuum RepID=RMA1_CAPAN	AT4G03510.2	RING membrane-anchor 1	1.02	1.37	1.93	1.85	2.21	2.45
Response to ethylene	comp42625_c0_seq1	UniRef90_B9RZ26	GTP-binding protein alpha subunit, gna, putative n=1 Tax=Ricinus communis RepID=B9RZ26_RICCO	AT1G31930.3	extra-large GTP-binding protein 3	4.1	3.93	1.58	4.1	3.36	5.39
Response to ethylene	comp28193_c0_seq1	UniRef90_F6HT24	Putative uncharacterized protein n=1 Tax=Vitis vinifera RepID=F6HT24_VITVI	AT1G31930.3	extra-large GTP-binding protein 3	3.62	5.93	4.27	5.65	6.4	8.49
Response to ethylene	comp28193_c0_seq2	UniRef90_F6HT24	Putative uncharacterized protein n=1 Tax=Vitis vinifera RepID=F6HT24_VITVI	AT1G31930.3	extra-large GTP-binding protein 3	7.04	9.59	8.02	9.81	7.34	7.57
Response to ethylene	comp67186_c0_seq1	UniRef90_F6HT24	Putative uncharacterized protein n=1 Tax=Vitis vinifera RepID=F6HT24_VITVI	AT1G31930.3	extra-large GTP-binding protein 3	2.56	1.89	1.04	3.1	2.31	2.73
Response to ethylene	comp23327_c0_seq1	UniRef90_B9MU87	Predicted protein n=2 Tax=Populus trichocarpa RepID=B9MU87_POPTR	AT1G31930.3	extra-large GTP-binding protein 3	14.38	15.61	13.68	11.55	15.4	14.53
Response to ethylene	comp75170_c0_seq1	UniRef90_B9RZ26	GTP-binding protein alpha subunit, gna, putative n=1 Tax=Ricinus communis RepID=B9RZ26_RICCO	AT1G31930.3	extra-large GTP-binding protein 3	1.35	1.76	0.33	1.58	1.9	2.16
Response to ethylene	comp44114_c0_seq1	UniRef90_B9RZ26	GTP-binding protein alpha subunit, gna, putative n=1 Tax=Ricinus communis RepID=B9RZ26_RICCO	AT1G31930.3	extra-large GTP-binding protein 3	7.01	7.27	4.89	5.82	7.93	7.64
Response to ethylene	comp32985_c0_seq1	UniRef90_B9RZ26	GTP-binding protein alpha subunit, gna, putative n=1 Tax=Ricinus communis RepID=B9RZ26_RICCO	AT1G31930.3	extra-large GTP-binding protein 3	10.54	11.87	10.87	15.37	19.05	20.94
Response to ethylene	comp87854_c0_seq1	UniRef90_B9T5D0	GTP-binding protein alpha subunit, gna, putative n=1 Tax=Ricinus communis RepID=B9T5D0_RICCO	AT1G31930.3	extra-large GTP-binding protein 3	1.62	1.72	1.86	0.99	1.14	1.37
Response to ethylene	comp27865_c0_seq1	UniRef90_Q38950	Serine/threonine-protein phosphatase 2A 65 kDa regulatory subunit A beta isoform n=40 Tax=Magnoliophyta RepID=2AAB_ARATH	AT3G25800.2	protein phosphatase 2A subunit A2	18.28	14.73	9.87	18.22	22.8	29.09
Response to ethylene	comp34207_c0_seq1	UniRef90_D7TB85	Putative uncharacterized protein n=1 Tax=Vitis vinifera RepID=D7TB85_VITVI	AT2G19560.1	proteasome family protein	9.28	8.33	9.16	11.33	15.77	15.54
Response to ethylene	comp40246_c0_seq1	UniRef90_A5BHI9	CBL-interacting protein kinase 08 n=3 Tax=Vitis vinifera RepID=A5BHI9_VITVI	AT5G01820.1	serine/threonine protein kinase 1	18.42	8.44	8.08	17.11	10.32	18.62
Response to ethylene	comp123163_c0_seq1	UniRef90_G4XMX4	CBL-interacting protein kinase 14 n=2 Tax=Solanum RepID=G4XMX4_SOLLC	AT5G01820.1	serine/threonine protein kinase 1	0	1.05	0.18	0.75	0.39	0.95
Response to ethylene	comp33710_c0_seq1	UniRef90_G7J6K3	Guanine nucleotide-binding protein subunit beta-1 n=13 Tax=rosids RepID=G7J6K3_MEDTR	AT4G34460.1	GTP binding protein beta 1	27.21	32.33	30.27	26.95	47.22	52.02
Response to ethylene	comp23459_c0_seq1	UniRef90_B9GZA6	Predicted protein n=1 Tax=Populus trichocarpa RepID=B9GZA6_POPTR	AT5G13220.4	jasmonate-zim-domain protein 10	10.09	8.47	4.58	13.01	5.07	2.43
Response to ethylene	comp25618_c0_seq1	UniRef90_B9GZA6	Predicted protein n=1 Tax=Populus trichocarpa RepID=B9GZA6_POPTR	AT5G13220.1	jasmonate-zim-domain protein 10	72.54	19.36	9.95	21.32	2.45	2.78
Response to ethylene	comp106551_c0_seq1	UniRef90_A5ADN3	Putative uncharacterized protein n=1 Tax=Vitis vinifera RepID=A5ADN3_VITVI	AT1G52890.1	NAC domain containing protein 19	1.14	0.86	0.58	0.61	0.64	1.76
Response to ethylene	comp12676_c0_seq1	UniRef90_B9T6P4	NAC domain-containing protein, putative n=1 Tax=Ricinus communis RepID=B9T6P4_RICCO	AT1G52890.1	NAC domain containing protein 19	2.1	3.11	0.95	13.94	35.78	14.86
Response to ethylene	comp25863_c0_seq1	UniRef90_B9RP47	Grr1, plant, putative n=1 Tax=Ricinus communis RepID=B9RP47_RICCO	AT2G25490.1	EIN3-binding F box protein 1	5.38	2.69	7.18	3.4	3.35	7.67
Response to ethylene	comp17929_c0_seq1	UniRef90_O24606	Protein ETHYLENE INSENSITIVE 3 n=3 Tax=Brassicaceae RepID=EIN3_ARATH	AT3G20770.1	Ethylene insensitive 3 family protein	13.36	6.09	3.5	6.44	5.31	9.21
Response to ethylene	comp49895_c0_seq1	UniRef90_E9LHD8	Serine/threonine-specific protein kinase CTR1 (Fragment) n=1 Tax=Olea europaea RepID=E9LHD8_OLEEU	AT5G03730.1	Protein kinase superfamily protein	1.26	2.62	0.8	5.49	4.38	5.45
Response to ethylene	comp23831_c0_seq1	UniRef90_I1K370	Uncharacterized protein n=2 Tax=Glycine max RepID=I1K370_SOYBN	AT5G44790.1	copper-exporting ATPase / responsive-to-antagonist 1 / copper-transporting ATPase (RAN1)	4.06	4.52	4.45	4.97	5.97	8.37
Response to ethylene	comp28967_c0_seq1	UniRef90_Q38951	Serine/threonine-protein phosphatase 2A 65 kDa regulatory subunit A gamma isoform n=3 Tax=Arabidopsis thaliana RepID=2AAG_ARATH	AT1G13320.3	protein phosphatase 2A subunit A3	25.34	27.55	29.65	23.31	36.47	23.78
Response to ethylene	comp28967_c0_seq2	UniRef90_Q38951	Serine/threonine-protein phosphatase 2A 65 kDa regulatory subunit A gamma isoform n=3 Tax=Arabidopsis thaliana RepID=2AAG_ARATH	AT1G13320.3	protein phosphatase 2A subunit A3	20.95	30.47	39.93	25.8	33.35	34.07
Response to ethylene	comp26541_c0_seq1	UniRef90_F6HEX7	Putative uncharacterized protein n=2 Tax=Vitis vinifera RepID=F6HEX7_VITVI	AT4G39670.1	Glycolipid transfer protein (GLTP) family protein	2.78	5.73	4.6	1.57	3.24	3.68
Response to ethylene	comp37070_c0_seq1	UniRef90_F6HEX7	Putative uncharacterized protein n=2 Tax=Vitis vinifera RepID=F6HEX7_VITVI	AT4G39670.1	Glycolipid transfer protein (GLTP) family protein	20.82	20.48	19.77	39.58	34.77	25.51
Response to ethylene	comp31854_c0_seq1	UniRef90_F6HEX7	Putative uncharacterized protein n=2 Tax=Vitis vinifera RepID=F6HEX7_VITVI	AT4G39670.1	Glycolipid transfer protein (GLTP) family protein	6.81	6.12	3.69	7.98	7.04	5.96
Response to ethylene	comp31854_c0_seq2	UniRef90_F6HEX7	Putative uncharacterized protein n=2 Tax=Vitis vinifera RepID=F6HEX7_VITVI	AT4G39670.1	Glycolipid transfer protein (GLTP) family protein	6.33	6.77	5.35	3.81	7.28	5.65
Response to ethylene	comp42896_c0_seq1	UniRef90_Q15FD3	NOX2 (Fragment) n=1 Tax=Striga asiatica RepID=Q15FD3_STRAF	AT1G64060.1	respiratory burst oxidase protein F	2.12	11.73	10.58	1.65	3.91	6.52
Response to ethylene	comp92154_c0_seq1	UniRef90_B9RCI7	Respiratory burst oxidase, putative n=1 Tax=Ricinus communis RepID=B9RCI7_RICCO	AT1G64060.1	respiratory burst oxidase protein F	0.26	1.72	1.07	0.58	0.46	1.19
Response to ethylene	comp34198_c1_seq1	UniRef90_B9RCI7	Respiratory burst oxidase, putative n=1 Tax=Ricinus communis RepID=B9RCI7_RICCO	AT1G64060.1	respiratory burst oxidase protein F	9.01	15.96	10.63	7.08	8.04	12.28
Response to ethylene	comp2279_c0_seq1	UniRef90_G4XDS2	Putative respiratory burst oxidase-like protein C n=1 Tax=Vicia faba RepID=G4XDS2_VICFA	AT1G64060.1	respiratory burst oxidase protein F	0.87	4.73	4.5	1.08	2.07	4.76
Response to ethylene	comp47575_c0_seq1	UniRef90_Q9M1Q9	ABC transporter B family member 21 n=2 Tax=Arabidopsis RepID=AB21B_ARATH	AT3G62150.1	P-glycoprotein 21	3.01	1.82	2.63	9.11	6.35	9.33
Response to ethylene	comp24292_c0_seq1	UniRef90_F6HKH7	Putative uncharacterized protein n=2 Tax=Vitis vinifera RepID=F6HKH7_VITVI	AT5G03730.1	Protein kinase superfamily protein	1.38	4.88	5.19	7.78	9.63	6.66
Response to ethylene	comp24292_c0_seq2	UniRef90_F6HKH7	Putative uncharacterized protein n=2 Tax=Vitis vinifera RepID=F6HKH7_VITVI	AT5G03730.1	Protein kinase superfamily protein	1.16	1.85	0.86	3.78	3.11	3.19
Response to ethylene	comp28548_c0_seq1	UniRef90_F6HKH7	Putative uncharacterized protein n=2 Tax=Vitis vinifera RepID=F6HKH7_VITVI	AT5G03730.1	Protein kinase superfamily protein	4.96	5.28	5.19	4.05	5.86	6.99
Response to ethylene	comp28548_c0_seq2	UniRef90_F6HKH7	Putative uncharacterized protein n=2 Tax=Vitis vinifera RepID=F6HKH7_VITVI	AT5G03730.1	Protein kinase superfamily protein	2.05	2.1	1.32	5.07	3.81	5.2
Response to ethylene	comp45319_c0_seq1	UniRef90_E9LHD8	Serine/threonine-specific protein kinase CTR1 (Fragment) n=1 Tax=Olea europaea RepID=E9LHD8_OLEEU	AT5G03730.1	Protein kinase superfamily protein	1.56	1.79	1.64	5.71	4.25	6.76
Response to ethylene	comp120201_c0_seq1	UniRef90_B9HLN3	Predicted protein n=1 Tax=Populus trichocarpa RepID=B9HLN3_POPTR	AT4G25030.2	unknown protein; BEST Arabidopsis thaliana protein match is: unknown protein (TAIR:AT5G45410.3); Has 35333 Blast hits to 34131 proteins in 2444 species: Archae - 798; Bacteria - 22429; Metazoa - 974; Fungi - 991; Plants - 531; Viruses - 0; Other Eukaryotes - 9610 (source: NCBI BLink).	0.26	0.25	1.34	1.41	0	0.76
Response to ethylene	comp48263_c0_seq1	UniRef90_F6H9T8	Putative uncharacterized protein n=2 Tax=Vitis vinifera RepID=F6H9T8_VITVI	AT1G54320.1	LEM3 (ligand-effect modulator 3) family protein / CDC50 family protein	2.08	4.63	3.95	2.87	4.91	8.75
Response to ethylene	comp35489_c0_seq1	UniRef90_B9RRQ2	Putative uncharacterized protein n=1 Tax=Ricinus communis RepID=B9RRQ2_RICCO	AT3G12740.1	ALA-interacting subunit 1	276.51	285.41	227.31	204.89	203.69	260.26
Response to ethylene	comp42245_c0_seq1	UniRef90_I1KTW4	Uncharacterized protein n=3 Tax=Glycine max RepID=I1KTW4_SOYBN	AT1G54320.1	LEM3 (ligand-effect modulator 3) family protein / CDC50 family protein	3.75	6.62	6.43	5.71	6.62	8.21
Response to ethylene	comp11749_c0_seq1	UniRef90_B9SPH4	Putative uncharacterized protein n=1 Tax=Ricinus communis RepID=B9SPH4_RICCO	AT3G54020.1	Arabidopsis Inositol phosphorylceramide synthase 1	58.32	74.9	47.07	121.54	81.27	106.86
Response to ethylene	comp29898_c0_seq1	UniRef90_D7THE3	Putative uncharacterized protein n=2 Tax=Vitis vinifera RepID=D7THE3_VITVI	AT3G54020.1	Arabidopsis Inositol phosphorylceramide synthase 1	104.15	137.93	108.8	167.71	129.43	135.84
Response to ethylene	comp26263_c0_seq1	UniRef90_I1JLW4	Uncharacterized protein n=3 Tax=Glycine max RepID=I1JLW4_SOYBN	AT2G37940.1	Arabidopsis Inositol phosphorylceramide synthase 2	282.96	356.41	249	171.37	200.42	196.79
Response to ethylene	comp14546_c0_seq1	UniRef90_G7KQL3	Alpha-1,4-glucan-protein synthase n=2 Tax=Medicago truncatula RepID=G7KQL3_MEDTR	AT4G30390.1	unknown protein; Has 22 Blast hits to 22 proteins in 11 species: Archae - 0; Bacteria - 0; Metazoa - 0; Fungi - 0; Plants - 22; Viruses - 0; Other Eukaryotes - 0 (source: NCBI BLink).	6.8	6.88	2.19	7.99	9.22	14.03
Response to ethylene	comp50802_c0_seq1	UniRef90_O23299	AT4g14430/dl3255c n=3 Tax=Arabidopsis RepID=O23299_ARATH	AT4G14430.1	indole-3-butyric acid response 10	3.69	3.69	5.4	1.64	4.2	5.45
Response to ethylene	comp16423_c0_seq1	UniRef90_O23299	AT4g14430/dl3255c n=3 Tax=Arabidopsis RepID=O23299_ARATH	AT4G14430.1	indole-3-butyric acid response 10	4.14	8.32	7.76	3.37	7.59	7.47
Response to ethylene	comp10837_c0_seq1	UniRef90_A5B6A9	Putative uncharacterized protein n=3 Tax=Vitis vinifera RepID=A5B6A9_VITVI	AT4G14430.1	indole-3-butyric acid response 10	17.05	24.39	29.1	24.42	28.01	31.12
Response to ethylene	comp112972_c0_seq1	UniRef90_UPI00023B29CC	UPI00023B29CC related cluster n=1 Tax=unknown RepID=UPI00023B29CC	AT1G58250.2	Golgi-body localisation protein domain ;RNA pol II promoter Fmp27 protein domain	0.76	0.48	0.16	2.03	1.07	0.85
Response to ethylene	comp66525_c0_seq1	UniRef90_UPI00023B29CC	UPI00023B29CC related cluster n=1 Tax=unknown RepID=UPI00023B29CC	AT1G58250.2	Golgi-body localisation protein domain ;RNA pol II promoter Fmp27 protein domain	1	0.74	0.54	2.11	1.11	2.14
Response to ethylene	comp126653_c0_seq1	UniRef90_B9SMZ9	SAB, putative n=1 Tax=Ricinus communis RepID=B9SMZ9_RICCO	AT1G58250.2	Golgi-body localisation protein domain ;RNA pol II promoter Fmp27 protein domain	1.71	0.18	0.12	1.53	0.13	1.1
Response to ethylene	comp23137_c0_seq1	UniRef90_F6H148	Putative uncharacterized protein n=3 Tax=Vitis vinifera RepID=F6H148_VITVI	AT1G58250.1	Golgi-body localisation protein domain ;RNA pol II promoter Fmp27 protein domain	6.26	7.77	6.9	8.91	9.31	10.02
Response to ethylene	comp94732_c0_seq1	UniRef90_B9SMZ9	SAB, putative n=1 Tax=Ricinus communis RepID=B9SMZ9_RICCO	AT1G58250.2	Golgi-body localisation protein domain ;RNA pol II promoter Fmp27 protein domain	0.25	0.7	0.32	1.78	0.35	1.92
Response to ethylene	comp30699_c0_seq4	UniRef90_B9H3L4	Predicted protein (Fragment) n=1 Tax=Populus trichocarpa RepID=B9H3L4_POPTR	AT4G25720.3	glutaminyl cyclase	0	0	0	0	0	0
Response to ethylene	comp30699_c0_seq3	UniRef90_E0CUV3	Putative uncharacterized protein n=1 Tax=Vitis vinifera RepID=E0CUV3_VITVI	AT4G25720.1	glutaminyl cyclase	2.93	4.92	2.09	5.87	8.95	8.71
Response to ethylene	comp63120_c0_seq1	UniRef90_A5B677	Putative uncharacterized protein n=3 Tax=Vitis vinifera RepID=A5B677_VITVI	AT3G23550.1	MATE efflux family protein	1.64	2.53	2.46	1.33	1.68	1.58
Response to ethylene	comp20674_c0_seq1	UniRef90_B9SIF7	Diacylglycerol kinase, alpha, putative n=1 Tax=Ricinus communis RepID=B9SIF7_RICCO	AT2G20900.2	diacylglycerol kinase 5	30.61	60.35	38.33	32.59	40.94	51.71
Response to ethylene	comp47602_c0_seq1	UniRef90_B9RW81	Diacylglycerol kinase, alpha, putative n=1 Tax=Ricinus communis RepID=B9RW81_RICCO	AT2G20900.4	diacylglycerol kinase 5	1.67	3.89	3.73	4.94	5.32	3.02
Response to ethylene	comp44018_c0_seq1	UniRef90_Q9SN78	MYB transcription factor n=2 Tax=Arabidopsis thaliana RepID=Q9SN78_ARATH	AT3G47600.1	myb domain protein 94	6.76	4.5	4.38	1.69	3.88	3.82
Response to ethylene	comp70978_c0_seq1	UniRef90_Q9FHM0	Leaf-senescence-related protein n=2 Tax=Arabidopsis RepID=Q9FHM0_ARATH	AT5G51640.1	Plant protein of unknown function (DUF828)	1.65	1.36	2.09	2.39	2.03	2.19
Response to ethylene	comp56841_c0_seq1	UniRef90_B9I5Q1	Predicted protein n=1 Tax=Populus trichocarpa RepID=B9I5Q1_POPTR	AT5G18490.1	Plant protein of unknown function (DUF946)	3.66	3.22	3.56	1.52	1.37	2.35
Response to ethylene	comp43532_c0_seq1	UniRef90_F6I738	Putative uncharacterized protein n=1 Tax=Vitis vinifera RepID=F6I738_VITVI	AT4G21440.1	MYB-like 102	8.46	2.65	2.28	2.66	5.06	1.97
Response to ethylene	comp15034_c0_seq1	UniRef90_F6I738	Putative uncharacterized protein n=1 Tax=Vitis vinifera RepID=F6I738_VITVI			2.9	1.29	0.68	20.05	3.65	0.81
Response to ethylene	comp58671_c0_seq1	UniRef90_F6I738	Putative uncharacterized protein n=1 Tax=Vitis vinifera RepID=F6I738_VITVI	AT4G05100.1	myb domain protein 74	1.13	1.28	1.93	2.32	2.7	1.25
Response to ethylene	comp29128_c0_seq1	UniRef90_F6I738	Putative uncharacterized protein n=1 Tax=Vitis vinifera RepID=F6I738_VITVI	AT4G21440.1	MYB-like 102	4.92	3.72	2.04	22.9	10.82	6.55
Response to ethylene	comp28345_c0_seq1	UniRef90_B9SFC8	R2r3-myb transcription factor, putative n=1 Tax=Ricinus communis RepID=B9SFC8_RICCO	AT4G21440.1	MYB-like 102	13.51	12.98	20.01	16.68	9.05	4.1
Response to ethylene	comp23908_c0_seq1	UniRef90_Q84LP8	MYB1 n=1 Tax=Paraboea crassifolia RepID=Q84LP8_9LAMI	AT4G21440.1	MYB-like 102	12.17	3.23	1.9	3.73	6.49	2.56
Response to ethylene	comp34757_c0_seq5	UniRef90_B9H208	Predicted protein n=1 Tax=Populus trichocarpa RepID=B9H208_POPTR	AT4G21440.1	MYB-like 102	8.22	5.82	3.58	41.91	18.28	7.56
Response to ethylene	comp30835_c0_seq1	UniRef90_B9HX62	Predicted protein n=1 Tax=Populus trichocarpa RepID=B9HX62_POPTR	AT3G06490.1	myb domain protein 108	12.45	18.27	16.12	94.69	112.47	69.71
Response to ethylene	comp30835_c0_seq2	UniRef90_F2QKW0	Putative MYB transcription factor n=1 Tax=Rosa rugosa RepID=F2QKW0_ROSRU	AT5G49620.1	myb domain protein 78	8.1	6.12	2.25	7.75	2.5	7.36
Response to ethylene	comp30835_c0_seq3	UniRef90_C3W4Q3	R2R3 transcription factor MYB108-like protein 1 n=3 Tax=Vitis vinifera RepID=C3W4Q3_VITVI	AT3G06490.1	myb domain protein 108	4.17	8.66	6.77	35.53	27.74	39.25
Response to ethylene	comp38161_c0_seq1	UniRef90_F2QKW0	Putative MYB transcription factor n=1 Tax=Rosa rugosa RepID=F2QKW0_ROSRU	AT3G06490.1	myb domain protein 108	14.42	5.66	4.95	81.48	30.38	32.46
Response to ethylene	comp12723_c0_seq1	UniRef90_B9HIK1	Predicted protein n=1 Tax=Populus trichocarpa RepID=B9HIK1_POPTR	AT3G06490.1	myb domain protein 108	4.43	16.58	13.89	72.78	61.42	71.76
Response to ethylene	comp34535_c0_seq1	UniRef90_B9SH10	Histone H1.1, putative n=1 Tax=Ricinus communis RepID=B9SH10_RICCO	AT5G67580.2	Homeodomain-like/winged-helix DNA-binding family protein	9.4	10.08	11.28	10.71	10.34	10.99
Response to ethylene	comp34535_c0_seq8	UniRef90_B9SH10	Histone H1.1, putative n=1 Tax=Ricinus communis RepID=B9SH10_RICCO	AT5G67580.2	Homeodomain-like/winged-helix DNA-binding family protein	10.97	11.26	9.44	6.49	11.78	10.89
Response to ethylene	comp18247_c0_seq1	UniRef90_F6H645	Putative uncharacterized protein n=2 Tax=Vitis vinifera RepID=F6H645_VITVI	AT1G49950.1	telomere repeat binding factor 1	2.6	3.68	4.45	5.17	4.65	3.69
Response to ethylene	comp33529_c0_seq1	UniRef90_F6H645	Putative uncharacterized protein n=2 Tax=Vitis vinifera RepID=F6H645_VITVI	AT1G49950.1	telomere repeat binding factor 1	12.09	9.49	7.54	10.58	10.59	10.6
Response to ethylene	comp23011_c0_seq1	UniRef90_F6H645	Putative uncharacterized protein n=2 Tax=Vitis vinifera RepID=F6H645_VITVI	AT1G49950.1	telomere repeat binding factor 1	1.57	1.21	1.35	2.35	2.12	2.22
Response to ethylene	comp2531_c0_seq1	UniRef90_Q1EMR6	Myb transcription factor (Fragment) n=1 Tax=Plantago major RepID=Q1EMR6_PLAMJ	AT1G49950.1	telomere repeat binding factor 1	2.4	3.39	2.47	5.88	3.59	4.79
Response to ethylene	comp34535_c0_seq3	UniRef90_UPI00023B358F	UPI00023B358F related cluster n=1 Tax=unknown RepID=UPI00023B358F	AT1G49950.1	telomere repeat binding factor 1	1.83	1.93	1.96	1.06	2.33	1.96
Response to ethylene	comp680_c0_seq1	UniRef90_B9SH10	Histone H1.1, putative n=1 Tax=Ricinus communis RepID=B9SH10_RICCO	AT1G49950.1	telomere repeat binding factor 1	1.1	2.11	2.75	1.51	1.55	1.41
Response to ethylene	comp53881_c0_seq1	UniRef90_Q2V9B0	Transcription factor MYB1R1 n=2 Tax=Solanum RepID=MY1R1_SOLTU	AT1G74840.2	Homeodomain-like superfamily protein	2.63	2.19	3.07	0.91	1.39	2.46
Response to ethylene	comp34925_c0_seq1	UniRef90_A0T1L8	R2R3 Myb30 transcription factor n=2 Tax=Vitis vinifera RepID=A0T1L8_VITVI	AT5G62470.2	myb domain protein 96	2.67	3.97	9.72	2	0	1.35
Response to ethylene	comp34925_c0_seq2	UniRef90_A0T1L8	R2R3 Myb30 transcription factor n=2 Tax=Vitis vinifera RepID=A0T1L8_VITVI	AT1G74650.1	myb domain protein 31	36.11	10.04	7.2	15.97	8.83	5.24
Response to ethylene	comp34925_c0_seq3	UniRef90_A0T1L8	R2R3 Myb30 transcription factor n=2 Tax=Vitis vinifera RepID=A0T1L8_VITVI	AT3G47600.1	myb domain protein 94	8.57	8.73	12.67	5.66	3.34	4.41
Response to ethylene	comp34925_c0_seq4	UniRef90_A0T1L8	R2R3 Myb30 transcription factor n=2 Tax=Vitis vinifera RepID=A0T1L8_VITVI	AT5G62470.2	myb domain protein 96	27.71	6.47	8.17	9.93	6.04	4.66
Response to ethylene	comp54904_c0_seq1	UniRef90_A0T1L8	R2R3 Myb30 transcription factor n=2 Tax=Vitis vinifera RepID=A0T1L8_VITVI	AT1G74650.1	myb domain protein 31	4.57	3.04	1.79	3.24	4.34	1.3
Response to ethylene	comp21531_c0_seq2	UniRef90_I1N667	Uncharacterized protein n=1 Tax=Glycine max RepID=I1N667_SOYBN	AT5G15310.2	myb domain protein 16	8.07	0	0.31	1.49	0.2	0.53
Response to ethylene	comp22012_c0_seq1	UniRef90_Q02992	Protein 1 n=1 Tax=Petunia x hybrida RepID=Q02992_PETHY	AT3G01140.1	myb domain protein 106	14.49	2.62	5.49	2.16	2.07	2
Response to ethylene	comp21531_c0_seq1	UniRef90_I1N667	Uncharacterized protein n=1 Tax=Glycine max RepID=I1N667_SOYBN	AT5G15310.2	myb domain protein 16	3.35	2.71	4.32	0.32	1.39	2.63
Response to ethylene	comp24855_c0_seq1	UniRef90_F6GV03	Putative uncharacterized protein n=1 Tax=Vitis vinifera RepID=F6GV03_VITVI	AT1G07540.1	TRF-like 2	9.92	8.65	8.45	5.88	6.17	4.98
Response to ethylene	comp35128_c0_seq2	UniRef90_F6GV03	Putative uncharacterized protein n=1 Tax=Vitis vinifera RepID=F6GV03_VITVI	AT1G07540.1	TRF-like 2	2.48	4.38	2.84	2.3	1.58	1.38
Response to ethylene	comp30576_c0_seq1	UniRef90_Q41240	MybSt1 n=1 Tax=Solanum tuberosum RepID=Q41240_SOLTU	AT5G47390.1	myb-like transcription factor family protein	86.96	59.27	48.7	65.73	52.8	46.87
Response to ethylene	comp36270_c0_seq1	UniRef90_G0YCA0	MYB transcription factor (Fragment) n=1 Tax=Dimocarpus longan RepID=G0YCA0_9ROSI	AT5G47390.1	myb-like transcription factor family protein	73.46	39.47	42.29	61.85	40.47	33.95
Response to ethylene	comp31591_c0_seq1	UniRef90_Q41240	MybSt1 n=1 Tax=Solanum tuberosum RepID=Q41240_SOLTU	AT5G47390.1	myb-like transcription factor family protein	15.5	14.36	14.54	16.76	13.64	14.17
Response to ethylene	comp21705_c0_seq2	UniRef90_A1IW23	MYB transcription factor (Fragment) n=1 Tax=Phillyrea latifolia RepID=A1IW23_9LAMI	AT1G70000.2	myb-like transcription factor family protein	11.12	14.09	13.08	7.25	9.46	10.03
Response to ethylene	comp76534_c0_seq1	UniRef90_Q9LVE4	Early-responsive to dehydration stress-related protein n=3 Tax=Arabidopsis RepID=Q9LVE4_ARATH	AT3G21620.1	ERD (early-responsive to dehydration stress) family protein	0.92	1.04	0.82	1.32	0.26	0.98
Response to ethylene	comp23441_c0_seq2	UniRef90_B9STM2	Putative uncharacterized protein n=1 Tax=Ricinus communis RepID=B9STM2_RICCO	AT3G21620.1	ERD (early-responsive to dehydration stress) family protein	5.93	5.39	4.37	4.17	6	5.67
Response to ethylene	comp111906_c0_seq1	UniRef90_F6GV03	Putative uncharacterized protein n=1 Tax=Vitis vinifera RepID=F6GV03_VITVI			3.92	1.74	1.31	0.41	0	0.44
Response to ethylene	comp30487_c0_seq1	UniRef90_F6GV03	Putative uncharacterized protein n=1 Tax=Vitis vinifera RepID=F6GV03_VITVI	AT1G07540.1	TRF-like 2	6.75	4.29	3.3	3.92	3.71	4.61
Response to ethylene	comp7379_c0_seq1	UniRef90_F6GV03	Putative uncharacterized protein n=1 Tax=Vitis vinifera RepID=F6GV03_VITVI	AT1G07540.1	TRF-like 2	5.45	2.99	2.74	1.41	0.8	1.1
Response to ethylene	comp35128_c0_seq3	UniRef90_F6GV03	Putative uncharacterized protein n=1 Tax=Vitis vinifera RepID=F6GV03_VITVI	AT1G07540.1	TRF-like 2	2.14	3.05	1.43	4.46	4.5	6.59
Response to ethylene	comp10065_c0_seq1	UniRef90_A1IW23	MYB transcription factor (Fragment) n=1 Tax=Phillyrea latifolia RepID=A1IW23_9LAMI	AT1G70000.2	myb-like transcription factor family protein	11.98	9.29	8.17	5.75	4.25	8.25
Response to ethylene	comp21705_c0_seq1	UniRef90_A1IW23	MYB transcription factor (Fragment) n=1 Tax=Phillyrea latifolia RepID=A1IW23_9LAMI	AT1G70000.2	myb-like transcription factor family protein	17.83	18.18	12.39	21.78	31.55	31.36
Response to ethylene	comp111314_c0_seq1	UniRef90_B9GES4	Predicted protein n=1 Tax=Populus trichocarpa RepID=B9GES4_POPTR	AT3G46130.4	myb domain protein 48	4.52	0.43	0.14	0.61	0.16	0.44
Response to ethylene	comp63772_c0_seq1	UniRef90_P81392	Myb-related protein 306 n=1 Tax=Antirrhinum majus RepID=MYB06_ANTMA	AT3G28910.1	myb domain protein 30	5.94	2.28	3.06	2.4	1.92	1.82
Response to ethylene	comp45806_c0_seq1	UniRef90_F6H5T6	Putative uncharacterized protein n=1 Tax=Vitis vinifera RepID=F6H5T6_VITVI	AT3G47600.1	myb domain protein 94	26.38	2.07	1.65	3.98	0.94	1.9
Response to ethylene	comp16586_c0_seq1	UniRef90_F6H5T6	Putative uncharacterized protein n=1 Tax=Vitis vinifera RepID=F6H5T6_VITVI	AT3G28910.1	myb domain protein 30	14.11	24.4	40.88	14.61	8.74	16.33
Response to ethylene	comp24761_c0_seq1	UniRef90_Q7Y1B6	DELLA protein GAI n=1 Tax=Solanum lycopersicum RepID=GAI_SOLLC	AT1G14920.1	GRAS family transcription factor family protein	22.57	8.86	6.16	4.66	5.06	3.95
Response to ethylene	comp38142_c0_seq1	UniRef90_D2XTA6	GRAS n=1 Tax=Antirrhinum majus RepID=D2XTA6_ANTMA	AT2G01570.1	GRAS family transcription factor family protein	20.01	14.9	10.03	11.72	16.15	23.76
Response to ethylene	comp40009_c0_seq1	UniRef90_B9SP75	DELLA protein GAIP-B, putative n=1 Tax=Ricinus communis RepID=B9SP75_RICCO	AT2G01570.1	GRAS family transcription factor family protein	12.69	6.76	4.64	8.37	10.86	13.94
Response to ethylene	comp55422_c0_seq1	UniRef90_Q7Y1B6	DELLA protein GAI n=1 Tax=Solanum lycopersicum RepID=GAI_SOLLC	AT1G66350.1	RGA-like 1	6.83	1.91	1.17	0.82	1.62	1.36
Response to ethylene	comp130940_c0_seq1	UniRef90_Q7Y1B6	DELLA protein GAI n=1 Tax=Solanum lycopersicum RepID=GAI_SOLLC	AT2G01570.1	GRAS family transcription factor family protein	1.42	0.53	0.18	0.51	0.2	0.68
Response to ethylene	comp57127_c0_seq1	UniRef90_Q8S365	GIA/RGA-like gibberellin response modulator (Fragment) n=1 Tax=Calycadenia multiglandulosa RepID=Q8S365_9ASTR	AT3G03450.1	RGA-like 2	9.66	1.76	1.4	1.36	0.95	2.37
Response to ethylene	comp33855_c0_seq1	UniRef90_B9VRA7	Putative gibberellin signaling DELLA protein n=1 Tax=Sinningia speciosa RepID=B9VRA7_9LAMI	AT1G14920.1	GRAS family transcription factor family protein	10.69	9.48	7.54	6.44	13.23	12.54
Response to ethylene	comp33855_c0_seq2	UniRef90_B9VRA7	Putative gibberellin signaling DELLA protein n=1 Tax=Sinningia speciosa RepID=B9VRA7_9LAMI	AT1G14920.1	GRAS family transcription factor family protein	29.25	18.36	16.41	15.51	17.87	23.66
Response to ethylene	comp82282_c0_seq1	UniRef90_Q9CAJ8	At1g63840/T12P18_14 n=4 Tax=Arabidopsis RepID=Q9CAJ8_ARATH	AT1G63840.1	RING/U-box superfamily protein	2.7	1.98	1.9	1.61	0	1.01
Response to ethylene	comp26822_c0_seq1	UniRef90_D8R064	Putative uncharacterized protein (Fragment) n=2 Tax=Selaginella moellendorffii RepID=D8R064_SELML	AT5G06100.3	myb domain protein 33	3.49	2.9	1.99	3.28	1.87	1.29
Response to ethylene	comp2861_c0_seq1	UniRef90_A1Z369	GAMYB-like2 n=1 Tax=Solanum lycopersicum RepID=A1Z369_SOLLC	AT5G06100.3	myb domain protein 33	1.91	1.57	1	3.94	3.35	1.97
Response to ethylene	comp59860_c0_seq1	UniRef90_A1Z369	GAMYB-like2 n=1 Tax=Solanum lycopersicum RepID=A1Z369_SOLLC	AT5G06100.3	myb domain protein 33	0.95	1.15	0.43	4.38	1.94	1.83
Response to ethylene	comp50052_c0_seq1	UniRef90_D7UD27	Putative uncharacterized protein n=2 Tax=Vitis vinifera RepID=D7UD27_VITVI	AT3G11440.1	myb domain protein 65	1.36	1.76	2.26	3.48	1.55	1.96
Response to ethylene	comp86079_c0_seq1	UniRef90_D7UD27	Putative uncharacterized protein n=2 Tax=Vitis vinifera RepID=D7UD27_VITVI	AT5G06100.3	myb domain protein 33	0.17	0.96	0.86	3.65	2.15	1.64
Response to ethylene	comp15913_c0_seq1	UniRef90_D7UD27	Putative uncharacterized protein n=2 Tax=Vitis vinifera RepID=D7UD27_VITVI			2.71	4.65	5.24	5.53	3.02	3.07
Response to ethylene	comp28511_c0_seq1	UniRef90_B9GXK6	Predicted protein n=1 Tax=Populus trichocarpa RepID=B9GXK6_POPTR	AT5G06100.3	myb domain protein 33	1.82	3.88	5	4.57	4.97	3.16
Response to ethylene	comp83264_c0_seq1	UniRef90_D7UD27	Putative uncharacterized protein n=2 Tax=Vitis vinifera RepID=D7UD27_VITVI	AT3G11440.1	myb domain protein 65	0.55	0.53	1.4	3.95	1.94	0.93
Response to ethylene	comp354_c0_seq1	UniRef90_D7UD27	Putative uncharacterized protein n=2 Tax=Vitis vinifera RepID=D7UD27_VITVI	AT5G06100.3	myb domain protein 33	1.69	1.37	1.36	3.63	3.55	2.2
Response to ethylene	comp354_c0_seq2	UniRef90_B9SHV5	R2r3-myb transcription factor, putative n=1 Tax=Ricinus communis RepID=B9SHV5_RICCO			3.14	1.57	1.56	0.93	1.54	1.44
Response to ethylene	comp77026_c0_seq1	UniRef90_A5C1Y6	Putative uncharacterized protein n=1 Tax=Vitis vinifera RepID=A5C1Y6_VITVI	AT1G25340.2	myb domain protein 116	0.46	0.92	0.54	0.12	2.65	2.06
Response to ethylene	comp21844_c0_seq1	UniRef90_B9N5A7	Predicted protein n=1 Tax=Populus trichocarpa RepID=B9N5A7_POPTR	AT4G38620.1	myb domain protein 4	24.26	35.63	31.72	8.77	25.2	37.17
Response to ethylene	comp22080_c0_seq1	UniRef90_B9I8P3	Predicted protein n=1 Tax=Populus trichocarpa RepID=B9I8P3_POPTR	AT5G52660.2	Homeodomain-like superfamily protein	22.52	25.97	21.81	33.22	31.82	26.93
Response to ethylene	comp48913_c0_seq1	UniRef90_B9I8P3	Predicted protein n=1 Tax=Populus trichocarpa RepID=B9I8P3_POPTR	AT5G52660.2	Homeodomain-like superfamily protein	1.65	2.2	2.12	4.14	3.18	1.73
Response to ethylene	comp39996_c0_seq1	UniRef90_B9I8P3	Predicted protein n=1 Tax=Populus trichocarpa RepID=B9I8P3_POPTR	AT5G52660.2	Homeodomain-like superfamily protein	15.91	12.27	8.17	18.66	14.82	12.41
Response to ethylene	comp38462_c0_seq1	UniRef90_B9I8P3	Predicted protein n=1 Tax=Populus trichocarpa RepID=B9I8P3_POPTR	AT5G52660.2	Homeodomain-like superfamily protein	21.54	25.24	17.74	27.16	23.36	15.81
Response to ethylene	comp19345_c0_seq2	UniRef90_B9RIS7	DNA binding protein, putative n=1 Tax=Ricinus communis RepID=B9RIS7_RICCO	AT5G52660.1	Homeodomain-like superfamily protein	2.41	4.55	4.47	10.92	6.55	6.67
Response to ethylene	comp105842_c0_seq1	UniRef90_F6HM87	Putative uncharacterized protein n=1 Tax=Vitis vinifera RepID=F6HM87_VITVI	AT5G45890.1	senescence-associated gene 12	0.41	0.97	0.52	0.92	0.58	1
Response to ethylene	comp28204_c0_seq1	UniRef90_B9SGM8	Cysteine protease, putative n=1 Tax=Ricinus communis RepID=B9SGM8_RICCO	AT3G48340.1	Cysteine proteinases superfamily protein	3.32	6.64	7.22	3.57	4.92	3.78
Response to ethylene	comp101843_c0_seq1	UniRef90_Q6F6A8	Cysteine protease n=1 Tax=Daucus carota RepID=Q6F6A8_DAUCA	AT5G50260.1	Cysteine proteinases superfamily protein	1.21	1.14	1.28	0.36	0.14	1.07
Response to ethylene	comp127544_c0_seq1	UniRef90_D7TT81	Putative uncharacterized protein n=2 Tax=Vitis vinifera RepID=D7TT81_VITVI	AT4G37580.1	Acyl-CoA N-acyltransferases (NAT) superfamily protein	1.77	0.95	0	0.9	1.24	0
Response to ethylene	comp105312_c0_seq1	UniRef90_B9SGZ0	N-acetyltransferase, putative n=1 Tax=Ricinus communis RepID=B9SGZ0_RICCO	AT4G37580.1	Acyl-CoA N-acyltransferases (NAT) superfamily protein	1.8	0.93	0.1	2.92	1.04	0.4
Response to ethylene	comp17304_c0_seq1	UniRef90_B6TLT1	Serine/threonine-protein phosphatase 2A 65 kDa regulatory subunit Abeta isoform n=1 Tax=Zea mays RepID=B6TLT1_MAIZE	AT3G25800.2	protein phosphatase 2A subunit A2	11.34	10.2	6.25	13.2	13.54	17.45
Response to ethylene	comp27306_c0_seq1	UniRef90_Q38950	Serine/threonine-protein phosphatase 2A 65 kDa regulatory subunit A beta isoform n=40 Tax=Magnoliophyta RepID=2AAB_ARATH	AT3G25800.2	protein phosphatase 2A subunit A2	28.1	30.49	30.6	36.7	45.75	48.24
Response to ethylene	comp12129_c0_seq1	UniRef90_Q38950	Serine/threonine-protein phosphatase 2A 65 kDa regulatory subunit A beta isoform n=40 Tax=Magnoliophyta RepID=2AAB_ARATH	AT3G25800.1	protein phosphatase 2A subunit A2	25.91	35.61	34.66	53.14	52.93	53.5
Response to ethylene	comp32346_c0_seq1	UniRef90_D7TL44	Putative uncharacterized protein n=1 Tax=Vitis vinifera RepID=D7TL44_VITVI	AT5G35220.1	Peptidase M50 family protein	4.09	5.92	4.89	6.37	6.37	4.92
Response to ethylene	comp42350_c0_seq1	UniRef90_D7T706	Putative uncharacterized protein n=2 Tax=Vitis vinifera RepID=D7T706_VITVI	AT2G32030.1	Acyl-CoA N-acyltransferases (NAT) superfamily protein	4.52	4.57	3.05	3.98	4.52	4.89
Response to ethylene	comp34757_c0_seq6	UniRef90_D7SQS9	Putative uncharacterized protein n=1 Tax=Vitis vinifera RepID=D7SQS9_VITVI	AT4G21440.1	MYB-like 102	1.45	1.64	0.51	4	1.98	1.77
Response to ethylene	comp15918_c0_seq1	UniRef90_B9RXZ5	Charged multivesicular body protein, putative n=2 Tax=Malpighiales RepID=B9RXZ5_RICCO	AT3G10640.1	SNF7 family protein	7.71	7.98	5.13	5.68	10.96	9.48
Response to ethylene	comp56911_c0_seq1	UniRef90_F6GV45	Putative uncharacterized protein n=2 Tax=Vitis vinifera RepID=F6GV45_VITVI			14.58	2.82	0.25	0.71	0.98	0
Response to ethylene	comp30508_c0_seq1	UniRef90_F6GV45	Putative uncharacterized protein n=2 Tax=Vitis vinifera RepID=F6GV45_VITVI	AT5G59780.3	myb domain protein 59	10.77	3.87	2.17	1.92	8.03	2.81
Response to ethylene	comp2472_c0_seq1	UniRef90_F6GV45	Putative uncharacterized protein n=2 Tax=Vitis vinifera RepID=F6GV45_VITVI	AT5G59780.2	myb domain protein 59	9.75	1.65	0.62	0	0.41	0.19
Response to ethylene	comp27802_c0_seq4	UniRef90_Q8H0H0	Myb-like protein n=1 Tax=Nicotiana tabacum RepID=Q8H0H0_TOBAC	AT4G37260.1	myb domain protein 73	221.84	93.79	58.37	59.34	75.52	66.96
Response to ethylene	comp36019_c0_seq1	UniRef90_B9GTB2	Predicted protein n=2 Tax=Populus trichocarpa RepID=B9GTB2_POPTR	AT3G63010.1	alpha/beta-Hydrolases superfamily protein	26.51	20.29	22.93	73.3	113.28	80.48
Response to ethylene	comp46353_c0_seq1	UniRef90_F6H5V0	Putative uncharacterized protein n=2 Tax=Vitis vinifera RepID=F6H5V0_VITVI	AT5G39610.1	NAC domain containing protein 6	7.07	3.04	3.37	3.1	6.39	7.98
Response to ethylene	comp21092_c0_seq1	UniRef90_Q8LSZ2	NADPH:protochlorophyllide oxidoreductase n=1 Tax=Nicotiana tabacum RepID=Q8LSZ2_TOBAC	AT1G03630.2	protochlorophyllide oxidoreductase C	13.65	29.03	21.44	25.28	32.84	22.45
Response to ethylene	comp12141_c0_seq1	UniRef90_Q9ZSD5	Syntaxin-related protein Nt-syr1 n=1 Tax=Nicotiana tabacum RepID=Q9ZSD5_TOBAC	AT3G11820.1	syntaxin of plants 121	62.62	53.17	42.8	55.71	46.36	72.14
Response to ethylene	comp36960_c0_seq1	UniRef90_Q9ZSD5	Syntaxin-related protein Nt-syr1 n=1 Tax=Nicotiana tabacum RepID=Q9ZSD5_TOBAC	AT3G11820.1	syntaxin of plants 121	28.25	31.2	19.72	62.21	57.3	69.63
Response to ethylene	comp21849_c0_seq1	UniRef90_Q9ZSD5	Syntaxin-related protein Nt-syr1 n=1 Tax=Nicotiana tabacum RepID=Q9ZSD5_TOBAC	AT3G11820.1	syntaxin of plants 121	25.04	35.97	19.55	39.38	50.73	57.37
Response to ethylene	comp27952_c0_seq1	UniRef90_D7T2I2	Putative uncharacterized protein n=3 Tax=Vitis vinifera RepID=D7T2I2_VITVI	AT1G05690.1	BTB and TAZ domain protein 3	4.24	7.65	6.79	9.64	13.3	12.97
Response to ethylene	comp16490_c0_seq1	UniRef90_D7T2I2	Putative uncharacterized protein n=3 Tax=Vitis vinifera RepID=D7T2I2_VITVI	AT1G05690.1	BTB and TAZ domain protein 3	5.03	6.07	4.49	6.09	9.96	10.39
Response to ethylene	comp25055_c0_seq1	UniRef90_D7TKQ9	Putative uncharacterized protein n=1 Tax=Vitis vinifera RepID=D7TKQ9_VITVI	AT1G30620.2	NAD(P)-binding Rossmann-fold superfamily protein	97.96	115	94.18	103.59	74.24	94.15
Response to ethylene	comp33889_c0_seq1	UniRef90_D7TKQ9	Putative uncharacterized protein n=1 Tax=Vitis vinifera RepID=D7TKQ9_VITVI	AT1G30620.2	NAD(P)-binding Rossmann-fold superfamily protein	9.96	13.9	7.61	21.18	15.09	17.53
Response to ethylene	comp33889_c0_seq2	UniRef90_D7TKQ9	Putative uncharacterized protein n=1 Tax=Vitis vinifera RepID=D7TKQ9_VITVI	AT1G30620.2	NAD(P)-binding Rossmann-fold superfamily protein	6.55	3.56	2.25	11.73	6.98	9.88
Response to ethylene	comp38891_c0_seq1	UniRef90_F6HTV6	Putative uncharacterized protein n=4 Tax=rosids RepID=F6HTV6_VITVI	AT1G08720.1	Protein kinase superfamily protein	5.11	6.35	6.54	5.7	7.68	7.75
Response to ethylene	comp44606_c0_seq1	UniRef90_UPI000198427F	UPI000198427F related cluster n=1 Tax=unknown RepID=UPI000198427F	AT1G19220.1	auxin response factor 19	5.06	6.15	3.74	8.65	4.59	9.86
Response to ethylene	comp14313_c0_seq1	UniRef90_UPI000198427F	UPI000198427F related cluster n=1 Tax=unknown RepID=UPI000198427F	AT5G20730.3	Transcriptional factor B3 family protein / auxin-responsive factor AUX/IAA-related	9.79	12.33	10.87	16.59	15.75	24.58
Response to ethylene	comp34212_c0_seq3	UniRef90_UPI000198427F	UPI000198427F related cluster n=1 Tax=unknown RepID=UPI000198427F	AT5G20730.3	Transcriptional factor B3 family protein / auxin-responsive factor AUX/IAA-related	31.95	41.22	41.94	36.11	38.63	52.9
Response to ethylene	comp34212_c0_seq4	UniRef90_B9INC7	Predicted protein n=1 Tax=Populus trichocarpa RepID=B9INC7_POPTR	AT1G19220.1	auxin response factor 19	20.92	36.12	29.54	31.65	39.16	47.43
Response to ethylene	comp93286_c0_seq1	UniRef90_A5B663	Putative uncharacterized protein n=1 Tax=Vitis vinifera RepID=A5B663_VITVI	AT5G44790.1	copper-exporting ATPase / responsive-to-antagonist 1 / copper-transporting ATPase (RAN1)	0.6	1.24	0.76	0.53	1.18	2.02
Response to ethylene	comp66690_c0_seq1	UniRef90_B9SCE3	Copper-transporting atpase p-type, putative n=1 Tax=Ricinus communis RepID=B9SCE3_RICCO	AT5G44790.1	copper-exporting ATPase / responsive-to-antagonist 1 / copper-transporting ATPase (RAN1)	1.14	0.92	0.77	1.45	1.32	2.59
Response to ethylene	comp121828_c0_seq1	UniRef90_I1MGV5	Uncharacterized protein n=2 Tax=Glycine max RepID=I1MGV5_SOYBN	AT5G44790.1	copper-exporting ATPase / responsive-to-antagonist 1 / copper-transporting ATPase (RAN1)	0.87	1.64	0.18	0.26	0.2	2.1
Response to auxin	comp26742_c0_seq1	UniRef90_I1K2Z9	Uncharacterized protein n=6 Tax=Papilionoideae RepID=I1K2Z9_SOYBN	AT1G64520.1	regulatory particle non-ATPase 12A	20.42	21.88	25.58	27.18	36.01	34.81
Response to auxin	comp37283_c0_seq1	UniRef90_Q0GEA1	26S proteasome regulatory particle non-ATPase subunit 12 n=1 Tax=Camellia sinensis RepID=Q0GEA1_CAMSI	AT1G64520.1	regulatory particle non-ATPase 12A	10.99	18.7	15.94	24.52	38.4	35.02
Response to auxin	comp19702_c0_seq1	UniRef90_D7TVK9	Putative uncharacterized protein n=1 Tax=Vitis vinifera RepID=D7TVK9_VITVI	AT1G64520.1	regulatory particle non-ATPase 12A	14.95	19.53	22.86	26.27	39.63	29.95
Response to auxin	comp50638_c0_seq1	UniRef90_B9N515	Predicted protein n=17 Tax=Magnoliophyta RepID=B9N515_POPTR	AT4G02570.4	cullin 1	2.94	5.16	4.63	3.93	5.5	5.64
Response to auxin	comp109383_c0_seq1	UniRef90_B9N515	Predicted protein n=17 Tax=Magnoliophyta RepID=B9N515_POPTR	AT4G02570.4	cullin 1	0.87	0.82	0.41	3.1	0.61	1.05
Response to auxin	comp64227_c0_seq1	UniRef90_B9N515	Predicted protein n=17 Tax=Magnoliophyta RepID=B9N515_POPTR	AT4G02570.4	cullin 1	1.35	0.76	0.85	3.84	1.7	2.34
Response to auxin	comp126118_c0_seq1	UniRef90_Q5ZC88	CUL1 n=8 Tax=Poaceae RepID=Q5ZC88_ORYSJ	AT4G02570.4	cullin 1	0.28	1.86	1.43	1	0.79	0.81
Response to auxin	comp17703_c0_seq1	UniRef90_UPI0002338C2D	UPI0002338C2D related cluster n=2 Tax=unknown RepID=UPI0002338C2D	AT4G02570.4	cullin 1	3.84	4.82	2.14	8.93	8.08	9.38
Response to auxin	comp46464_c0_seq1	UniRef90_UPI0002338C2D	UPI0002338C2D related cluster n=2 Tax=unknown RepID=UPI0002338C2D	AT4G02570.4	cullin 1	5.06	3.33	1.75	6.52	6.09	7.32
Response to auxin	comp34956_c0_seq1	UniRef90_B9N515	Predicted protein n=17 Tax=Magnoliophyta RepID=B9N515_POPTR	AT4G02570.4	cullin 1	17.51	24.13	20.13	42.07	36.75	42.32
Response to auxin	comp34956_c0_seq2	UniRef90_B9N515	Predicted protein n=17 Tax=Magnoliophyta RepID=B9N515_POPTR	AT4G02570.4	cullin 1	16.97	15.59	16.42	19.45	26.7	21.57
Response to auxin	comp34956_c0_seq3	UniRef90_B9N515	Predicted protein n=17 Tax=Magnoliophyta RepID=B9N515_POPTR	AT4G02570.4	cullin 1	11.39	11.89	10.63	20.72	20.36	20.09
Response to auxin	comp92434_c0_seq1	UniRef90_B9N515	Predicted protein n=17 Tax=Magnoliophyta RepID=B9N515_POPTR	AT4G02570.4	cullin 1	0.34	0.55	0.19	2.88	1.44	2.83
Response to auxin	comp81126_c0_seq1	UniRef90_B9N515	Predicted protein n=17 Tax=Magnoliophyta RepID=B9N515_POPTR	AT4G02570.4	cullin 1	0.51	0.28	0.11	3.66	2.52	2.32
Response to auxin	comp42566_c0_seq1	UniRef90_B9N515	Predicted protein n=17 Tax=Magnoliophyta RepID=B9N515_POPTR	AT4G02570.4	cullin 1	4.97	3.51	2.65	9.14	7.09	10.4
Response to auxin	comp39347_c0_seq1	UniRef90_B9N515	Predicted protein n=17 Tax=Magnoliophyta RepID=B9N515_POPTR	AT4G02570.4	cullin 1	10.05	7.74	4.69	18.62	14.47	18.7
Response to auxin	comp63948_c0_seq1	UniRef90_UPI0002338C2D	UPI0002338C2D related cluster n=2 Tax=unknown RepID=UPI0002338C2D	AT4G02570.4	cullin 1	0.86	1.3	0.99	1.47	2.2	2.77
Response to auxin	comp101561_c0_seq1	UniRef90_D8V3L8	Plastid CUL1 n=1 Tax=Hevea brasiliensis RepID=D8V3L8_HEVBR	AT4G02570.4	cullin 1	0	0.57	0	2.51	1.56	1.55
Response to auxin	comp49937_c0_seq1	UniRef90_G7JKB6	Cullin-like protein1 n=2 Tax=Medicago truncatula RepID=G7JKB6_MEDTR	AT4G02570.4	cullin 1	3.31	4.11	4.5	10.96	13	11.32
Response to auxin	comp121592_c0_seq1	UniRef90_A9T066	Predicted protein n=3 Tax=Embryophyta RepID=A9T066_PHYPA	AT4G02570.4	cullin 1	0.89	0.84	0.9	0.64	0.88	0.43
Response to auxin	comp40517_c0_seq1	UniRef90_G7JKB6	Cullin-like protein1 n=2 Tax=Medicago truncatula RepID=G7JKB6_MEDTR	AT4G02570.4	cullin 1	6.78	5.28	8.11	7.71	10.6	9.13
Response to auxin	comp73796_c0_seq1	UniRef90_A0ELU8	Cullin 1-like protein G n=2 Tax=Petunia RepID=A0ELU8_PETIN	AT4G02570.4	cullin 1	0.72	0.95	1.19	2.32	1.22	1.19
Response to auxin	comp55823_c0_seq1	UniRef90_A5BJS7	Putative uncharacterized protein n=1 Tax=Vitis vinifera RepID=A5BJS7_VITVI	AT2G02560.2	cullin-associated and neddylation dissociated	2.08	1.95	0.82	2.08	1.46	2.63
Response to auxin	comp29094_c0_seq1	UniRef90_A9Z0P8	Calcium-dependent protein kinase 1 n=4 Tax=Solanaceae RepID=A9Z0P8_DATME	AT1G18890.1	calcium-dependent protein kinase 1	7.31	4.68	2.74	8.37	7.28	11.61
Response to auxin	comp29094_c0_seq2	UniRef90_A9Z0P8	Calcium-dependent protein kinase 1 n=4 Tax=Solanaceae RepID=A9Z0P8_DATME	AT1G18890.1	calcium-dependent protein kinase 1	9.01	8.09	5.53	8.55	6.06	12.66
Response to auxin	comp50922_c0_seq1	UniRef90_B9H3I2	Predicted protein n=3 Tax=Populus trichocarpa RepID=B9H3I2_POPTR	AT5G37020.2	auxin response factor 8	3.74	3.53	2.13	4.59	2.28	4.05
Response to auxin	comp61029_c0_seq1	UniRef90_B9NFP3	Predicted protein n=1 Tax=Populus trichocarpa RepID=B9NFP3_POPTR	AT5G37020.2	auxin response factor 8	1.02	1.44	0.97	3.42	1.61	3.94
Response to auxin	comp40448_c0_seq1	UniRef90_B9I195	Predicted protein n=1 Tax=Populus trichocarpa RepID=B9I195_POPTR	AT1G30330.2	auxin response factor 6	6.96	5.51	4.6	12.62	7.63	14.36
Response to auxin	comp38967_c0_seq1	UniRef90_F6HFY5	Putative uncharacterized protein n=2 Tax=Vitis vinifera RepID=F6HFY5_VITVI	AT5G37020.2	auxin response factor 8	12.71	16.78	16.52	8.22	12.42	16.88
Response to auxin	comp30639_c0_seq1	UniRef90_F6HCV6	Putative uncharacterized protein n=2 Tax=Vitis vinifera RepID=F6HCV6_VITVI	AT4G16420.1	homolog of yeast ADA2 2B	9.9	9.06	9.61	11.73	14.68	13.35
Response to auxin	comp14774_c0_seq1	UniRef90_Q5ZF70	Auxin resistance protein n=1 Tax=Plantago major RepID=Q5ZF70_PLAMJ	AT4G14550.1	indole-3-acetic acid inducible 14	2.05	2.14	1.45	4.68	8.66	8.06
Response to auxin	comp22207_c0_seq1	UniRef90_Q1W389	Auxin-regulated protein n=1 Tax=Striga asiatica RepID=Q1W389_STRAF	AT4G14550.1	indole-3-acetic acid inducible 14	7.42	10.04	6.68	7.77	9.81	7.78
Response to auxin	comp11199_c0_seq1	UniRef90_G9HPW4	IAA16 n=3 Tax=Solanaceae RepID=G9HPW4_SOLLC	AT3G04730.1	indoleacetic acid-induced protein 16	61.89	61	50.78	62.32	111.97	95.44
Response to auxin	comp31235_c0_seq1	UniRef90_B9S5V4	Transcription factor, putative n=1 Tax=Ricinus communis RepID=B9S5V4_RICCO	AT1G72740.2	Homeodomain-like/winged-helix DNA-binding family protein	3.66	5.48	4.36	4.66	4	2.97
Response to auxin	comp31235_c0_seq2	UniRef90_E5GB88	MYB transcription factor n=1 Tax=Cucumis melo subsp. melo RepID=E5GB88_CUCME	AT1G17520.1	Homeodomain-like/winged-helix DNA-binding family protein	3.88	4.59	3.72	5.04	3.88	3.35
Response to auxin	comp22683_c0_seq1	UniRef90_D7TCM4	Putative uncharacterized protein n=1 Tax=Vitis vinifera RepID=D7TCM4_VITVI	AT1G17520.1	Homeodomain-like/winged-helix DNA-binding family protein	2.45	2.89	3.27	2.15	3.55	3.11
Response to auxin	comp22683_c0_seq2	UniRef90_D7TCM4	Putative uncharacterized protein n=1 Tax=Vitis vinifera RepID=D7TCM4_VITVI	AT1G17520.1	Homeodomain-like/winged-helix DNA-binding family protein	5.28	5.37	4.75	5.46	6.43	5.98
Response to auxin	comp25304_c0_seq1	UniRef90_D9ZIM3	ARF domain class transcription factor n=1 Tax=Malus x domestica RepID=D9ZIM3_MALDO	AT1G30330.1	auxin response factor 6	29.84	19.81	24.8	48.23	19.66	28.4
Response to auxin	comp25304_c0_seq2	UniRef90_D9ZIM3	ARF domain class transcription factor n=1 Tax=Malus x domestica RepID=D9ZIM3_MALDO	AT1G30330.2	auxin response factor 6	1.7	2.76	1.74	9.17	4.05	3.34
Response to auxin	comp36329_c0_seq1	UniRef90_B9VRZ6	ARF8 n=3 Tax=Solanaceae RepID=B9VRZ6_SOLME	AT1G30330.2	auxin response factor 6	38.3	57.49	60.99	44.91	48.52	47.3
Response to auxin	comp42412_c0_seq1	UniRef90_D9I2J0	Auxin response factor 1 n=1 Tax=Solanum lycopersicum RepID=D9I2J0_SOLLC	AT1G59750.4	auxin response factor 1	14.71	6.51	3.92	7.64	7.64	9.78
Response to auxin	comp41531_c0_seq1	UniRef90_I1KGL1	Uncharacterized protein (Fragment) n=1 Tax=Glycine max RepID=I1KGL1_SOYBN	AT4G29080.1	phytochrome-associated protein 2	15.1	6.7	4.15	2.03	10.8	12.64
Response to auxin	comp27706_c0_seq1	UniRef90_UPI0001983FF4	UPI0001983FF4 related cluster n=2 Tax=unknown RepID=UPI0001983FF4	AT4G29080.1	phytochrome-associated protein 2	22.68	14.94	13.84	14.49	23.19	23.72
Response to auxin	comp64765_c0_seq1	UniRef90_UPI0001983FF4	UPI0001983FF4 related cluster n=2 Tax=unknown RepID=UPI0001983FF4	AT4G29080.1	phytochrome-associated protein 2	6.96	0.75	1.52	2.06	1.58	1.93
Response to auxin	comp19810_c0_seq1	UniRef90_I1L4K7	Uncharacterized protein n=1 Tax=Glycine max RepID=I1L4K7_SOYBN	AT3G04730.1	indoleacetic acid-induced protein 16	31.55	20.98	15.68	10.2	22.26	20.18
Response to auxin	comp19908_c0_seq1	UniRef90_Q9XEY3	Nt-iaa4.3 deduced protein n=2 Tax=Nicotiana tabacum RepID=Q9XEY3_TOBAC	AT5G43700.1	AUX/IAA transcriptional regulator family protein	174.69	367.19	280.77	68.97	177.76	256.8
Response to auxin	comp46925_c0_seq1	UniRef90_G9HPW3	IAA15 n=1 Tax=Solanum lycopersicum RepID=G9HPW3_SOLLC	AT1G04250.1	AUX/IAA transcriptional regulator family protein	1	2.64	3.18	1.32	8.03	6.34
Response to auxin	comp11114_c0_seq1	UniRef90_Q9XEY3	Nt-iaa4.3 deduced protein n=2 Tax=Nicotiana tabacum RepID=Q9XEY3_TOBAC	AT5G43700.1	AUX/IAA transcriptional regulator family protein	29.27	81.45	108.7	21.16	98.5	109.39
Response to auxin	comp31901_c0_seq1	UniRef90_UPI0001983FF4	UPI0001983FF4 related cluster n=2 Tax=unknown RepID=UPI0001983FF4	AT4G29080.1	phytochrome-associated protein 2	14.36	10.24	4.18	3.3	8.82	7.93
Response to auxin	comp31901_c0_seq2	UniRef90_UPI0001983FF4	UPI0001983FF4 related cluster n=2 Tax=unknown RepID=UPI0001983FF4	AT4G29080.1	phytochrome-associated protein 2	9.83	3.85	5.46	6.46	11.35	12.55
Response to auxin	comp68552_c0_seq1	UniRef90_G9HPW6	IAA19 n=1 Tax=Solanum lycopersicum RepID=G9HPW6_SOLLC	AT1G04240.1	AUX/IAA transcriptional regulator family protein	3.02	3.98	1.15	0.39	0.85	1.53
Response to auxin	comp36901_c0_seq1	UniRef90_A6N0G5	Auxin-responsive aux/iaa gene family member (Fragment) n=1 Tax=Oryza sativa Indica Group RepID=A6N0G5_ORYSI	AT3G23050.1	indole-3-acetic acid 7	31.49	26.65	34.5	22.88	41.95	34.91
Response to auxin	comp36963_c0_seq1	UniRef90_Q8VZX9	Auxin-induced AUX/IAA1 (Fragment) n=1 Tax=Antirrhinum majus RepID=Q8VZX9_ANTMA	AT1G04240.1	AUX/IAA transcriptional regulator family protein	50.74	106.11	57.85	6.32	42.68	39.28
Response to auxin	comp92076_c0_seq1	UniRef90_F6HDY0	Putative uncharacterized protein n=2 Tax=Vitis vinifera RepID=F6HDY0_VITVI	AT5G43700.1	AUX/IAA transcriptional regulator family protein	0.63	1.29	1.13	1.97	1.33	1.06
Response to auxin	comp18508_c0_seq1	UniRef90_B9T1W9	Transcription factor, putative n=1 Tax=Ricinus communis RepID=B9T1W9_RICCO	AT5G57420.1	indole-3-acetic acid inducible 33	2.94	3.59	2.51	0.18	4.56	5.87
Response to auxin	comp29107_c0_seq1	UniRef90_F6HDY1	Putative uncharacterized protein n=2 Tax=Vitis vinifera RepID=F6HDY1_VITVI	AT3G04730.1	indoleacetic acid-induced protein 16	75.68	40.62	21.43	22.63	24.29	9.7
Response to auxin	comp31781_c0_seq1	UniRef90_F6HDY1	Putative uncharacterized protein n=2 Tax=Vitis vinifera RepID=F6HDY1_VITVI	AT4G14550.1	indole-3-acetic acid inducible 14	57.05	25.03	9.88	15.11	19.12	13.29
Response to auxin	comp10174_c0_seq1	UniRef90_Q1W389	Auxin-regulated protein n=1 Tax=Striga asiatica RepID=Q1W389_STRAF	AT4G14550.1	indole-3-acetic acid inducible 14	4.62	9.63	8.06	5.28	7.88	9.26
Response to auxin	comp8889_c0_seq1	UniRef90_Q5ZF70	Auxin resistance protein n=1 Tax=Plantago major RepID=Q5ZF70_PLAMJ	AT3G04730.1	indoleacetic acid-induced protein 16	9.7	10.25	10.69	5.62	10.97	8.35
Response to auxin	comp15942_c0_seq1	UniRef90_F6H8S7	Putative uncharacterized protein n=2 Tax=Vitis vinifera RepID=F6H8S7_VITVI	AT2G33310.3	auxin-induced protein 13	2.02	5.76	4.93	0.06	2.63	3.06
Response to auxin	comp32590_c0_seq2	UniRef90_D7TZB7	Putative uncharacterized protein n=1 Tax=Vitis vinifera RepID=D7TZB7_VITVI	AT1G80490.2	TOPLESS-related 1	7.25	10.23	9.7	8.3	12.05	16.33
Response to auxin	comp56343_c0_seq1	UniRef90_B4FWT7	Putative uncharacterized protein n=1 Tax=Zea mays RepID=B4FWT7_MAIZE	AT5G60200.1	TARGET OF MONOPTEROS 6	3.52	3.06	3.09	2.66	1.14	3.92
Response to auxin	comp106042_c0_seq1	UniRef90_D7TBH7	Putative uncharacterized protein n=1 Tax=Vitis vinifera RepID=D7TBH7_VITVI	AT2G20000.1	CDC27 family protein	0.29	0.55	0.37	2.34	1.84	0.98
Response to auxin	comp17190_c0_seq1	UniRef90_B9RKJ5	Cell division cycle, putative n=1 Tax=Ricinus communis RepID=B9RKJ5_RICCO	AT2G20000.1	CDC27 family protein	4.35	4.66	4.15	5.69	5.82	5.61
Response to auxin	comp92894_c0_seq1	UniRef90_B9RKJ5	Cell division cycle, putative n=1 Tax=Ricinus communis RepID=B9RKJ5_RICCO	AT2G20000.1	CDC27 family protein	1.83	1.07	1.3	0.61	0.8	0.99
Response to auxin	comp79091_c0_seq1	UniRef90_B9RKJ5	Cell division cycle, putative n=1 Tax=Ricinus communis RepID=B9RKJ5_RICCO	AT2G20000.1	CDC27 family protein	1.64	0.39	1.3	0.93	1.15	1.88
Response to auxin	comp74486_c0_seq1	UniRef90_I1KWP4	Uncharacterized protein n=2 Tax=Glycine max RepID=I1KWP4_SOYBN	AT2G20000.1	CDC27 family protein	0.77	1.32	1.21	2.05	2.96	1.48
Response to auxin	comp30404_c0_seq1	UniRef90_D7TCP6	Putative uncharacterized protein n=2 Tax=Vitis vinifera RepID=D7TCP6_VITVI	AT5G22220.2	E2F transcription factor 1	1.82	2.51	1.91	8.5	5.79	4.76
Response to auxin	comp30404_c0_seq2	UniRef90_D7TCP6	Putative uncharacterized protein n=2 Tax=Vitis vinifera RepID=D7TCP6_VITVI	AT5G22220.2	E2F transcription factor 1	3.58	3.49	4.02	10	4.66	6.28
Response to auxin	comp22839_c0_seq1	UniRef90_UPI00023B30D5	UPI00023B30D5 related cluster n=1 Tax=unknown RepID=UPI00023B30D5	AT2G36010.1	E2F transcription factor 3	2.22	3.18	2.11	9.23	6.8	5.8
Response to auxin	comp38234_c0_seq1	UniRef90_C4P7Y8	Calcineurin B-like protein 01 n=2 Tax=Vitis vinifera RepID=C4P7Y8_VITVI	AT5G47100.1	calcineurin B-like protein 9	8.17	11.93	13.73	15.76	12.99	10.92
Response to auxin	comp22988_c0_seq2	UniRef90_C4P7Y8	Calcineurin B-like protein 01 n=2 Tax=Vitis vinifera RepID=C4P7Y8_VITVI	AT4G17615.1	calcineurin B-like protein 1	6.36	16.73	15.93	2.84	6.57	5.05
Response to auxin	comp4228_c0_seq1	UniRef90_B9RIC7	Calcium-dependent protein kinase, putative n=2 Tax=core eudicotyledons RepID=B9RIC7_RICCO	AT3G57530.1	calcium-dependent protein kinase 32	1.62	1.79	0.68	2.68	2.28	1.46
Response to auxin	comp39155_c0_seq1	UniRef90_B7FIE4	Putative uncharacterized protein n=1 Tax=Medicago truncatula RepID=B7FIE4_MEDTR	AT2G43790.1	MAP kinase 6	9.89	8.58	6.02	15.84	14.78	13.85
Response to auxin	comp68268_c0_seq1	UniRef90_B9I3J5	Predicted protein n=1 Tax=Populus trichocarpa RepID=B9I3J5_POPTR	AT5G63160.1	BTB and TAZ domain protein 1	6.51	2.57	1.24	1.28	0.91	0.57
Response to auxin	comp27539_c0_seq1	UniRef90_Q0DAI8	Os06g0650100 protein (Fragment) n=1 Tax=Oryza sativa Japonica Group RepID=Q0DAI8_ORYSJ	AT1G31340.1	related to ubiquitin 1	58.14	84.97	93.5	76.78	105.07	104.08
Response to auxin	comp3356_c0_seq1	UniRef90_D7SHE1	Putative uncharacterized protein n=2 Tax=Vitis vinifera RepID=D7SHE1_VITVI	AT5G63160.1	BTB and TAZ domain protein 1	10.93	3.03	1.71	1.77	0.5	1.72
Response to auxin	comp59441_c0_seq1	UniRef90_D7SHE1	Putative uncharacterized protein n=2 Tax=Vitis vinifera RepID=D7SHE1_VITVI	AT5G63160.1	BTB and TAZ domain protein 1	1.68	1.27	1.21	3.6	3.62	2.44
Response to auxin	comp32783_c0_seq1	UniRef90_D7SHE1	Putative uncharacterized protein n=2 Tax=Vitis vinifera RepID=D7SHE1_VITVI	AT5G63160.1	BTB and TAZ domain protein 1	3.02	5.01	4.5	1.95	1.68	0.16
Response to auxin	comp32783_c0_seq2	UniRef90_B9RAQ1	Protein binding protein, putative n=1 Tax=Ricinus communis RepID=B9RAQ1_RICCO	AT5G63160.1	BTB and TAZ domain protein 1	18.81	7.79	7.33	1.13	2.07	2.67
Response to auxin	comp4115_c0_seq1	UniRef90_B9SCZ6	E2F4,5, putative n=1 Tax=Ricinus communis RepID=B9SCZ6_RICCO	AT5G22220.3	E2F transcription factor 1	1.69	1.16	0.79	4.05	1.31	2.02
Response to auxin	comp51349_c0_seq1	UniRef90_B9SCZ6	E2F4,5, putative n=1 Tax=Ricinus communis RepID=B9SCZ6_RICCO	AT5G22220.3	E2F transcription factor 1	2.49	1.34	1.52	4.4	2.5	2.5
Response to auxin	comp45770_c0_seq1	UniRef90_B9SCZ6	E2F4,5, putative n=1 Tax=Ricinus communis RepID=B9SCZ6_RICCO	AT5G22220.3	E2F transcription factor 1	0.73	0.69	0.69	4.19	2.57	3.88
Response to auxin	comp65069_c0_seq1	UniRef90_UPI00023B30D5	UPI00023B30D5 related cluster n=1 Tax=unknown RepID=UPI00023B30D5	AT2G36010.2	E2F transcription factor 3	1.57	1.49	0.93	3.74	2.54	2.07
Response to auxin	comp85574_c0_seq1	UniRef90_B9SCZ6	E2F4,5, putative n=1 Tax=Ricinus communis RepID=B9SCZ6_RICCO	AT5G22220.3	E2F transcription factor 1	1.99	0.94	1.73	1.78	0.7	0.6
Response to auxin	comp130157_c0_seq1	UniRef90_Q9FNS0	Transcription factor (E2F) n=1 Tax=Chenopodium rubrum RepID=Q9FNS0_CHERU			0.24	0	0.3	0.21	0.51	1.28
Response to auxin	comp83566_c0_seq1	UniRef90_B9SCZ6	E2F4,5, putative n=1 Tax=Ricinus communis RepID=B9SCZ6_RICCO	AT5G22220.3	E2F transcription factor 1	0.19	0.72	0.48	2.89	1.2	1.75
Response to auxin	comp113786_c0_seq1	UniRef90_Q9SSZ3	Transcription factor n=1 Tax=Nicotiana tabacum RepID=Q9SSZ3_TOBAC	AT5G22220.3	E2F transcription factor 1	0.3	0.56	0.56	3.45	0.21	1.42
Response to auxin	comp12430_c0_seq1	UniRef90_A9P878	Putative uncharacterized protein n=79 Tax=Spermatophyta RepID=A9P878_POPTR	AT5G09810.1	actin 7	51.45	85.76	125.67	70.37	96.99	88.64
Response to auxin	comp10057_c0_seq1	UniRef90_A7LLV4	Mitogen-activated protein kinase (Fragment) n=1 Tax=Olea europaea RepID=A7LLV4_OLEEU	AT4G01370.1	MAP kinase 4	12.15	11.37	11.9	5.95	11.47	8.39
Response to auxin	comp18454_c0_seq1	UniRef90_A7LLV4	Mitogen-activated protein kinase (Fragment) n=1 Tax=Olea europaea RepID=A7LLV4_OLEEU	AT4G01370.1	MAP kinase 4	25.43	28.64	25.08	18.94	22.74	23.05
Response to auxin	comp20230_c0_seq1	UniRef90_H6T4K4	Mitogen-activated protein kinase 4 n=3 Tax=Solanaceae RepID=H6T4K4_NICAT	AT4G01370.1	MAP kinase 4	59.3	55.58	44.48	52.34	61.31	63.21
Response to auxin	comp22419_c0_seq1	UniRef90_G8HZH0	Mitogen-activated protein kinase 1 n=3 Tax=rosids RepID=G8HZH0_9ROSA	AT4G01370.1	MAP kinase 4	12.13	6.45	2.96	11.73	7.01	8.71
Response to auxin	comp22419_c0_seq2	UniRef90_H6T4K4	Mitogen-activated protein kinase 4 n=3 Tax=Solanaceae RepID=H6T4K4_NICAT	AT4G01370.1	MAP kinase 4	10.59	9.68	6.97	7.62	8.76	13.38
Response to auxin	comp18454_c0_seq2	UniRef90_Q84XZ6	Mitogen-activated protein kinase 4 n=1 Tax=Petroselinum crispum RepID=Q84XZ6_PETCR	AT4G01370.1	MAP kinase 4	11	9.21	7.53	8.4	8.11	11.09
Response to auxin	comp51839_c0_seq1	UniRef90_A5BL65	Putative uncharacterized protein n=3 Tax=Vitis vinifera RepID=A5BL65_VITVI	AT4G37770.1	1-amino-cyclopropane-1-carboxylate synthase 8	1.72	3.32	1.48	0.77	2.88	3.08
Response to auxin	comp30709_c0_seq2	UniRef90_D7TT76	Putative uncharacterized protein n=1 Tax=Vitis vinifera RepID=D7TT76_VITVI	AT5G67480.2	BTB and TAZ domain protein 4	12.89	13.25	6.06	26.13	12.61	5.74
Response to auxin	comp26865_c0_seq2	UniRef90_A1E5M3	Argonaute 1 n=2 Tax=fabids RepID=A1E5M3_PEA	AT1G48410.3	Stabilizer of iron transporter SufD / Polynucleotidyl transferase	5.88	3.86	2.69	8.93	4.99	11.08
Response to auxin	comp26865_c0_seq1	UniRef90_Q6EU14	Protein argonaute 1A n=4 Tax=Oryza RepID=AGO1A_ORYSJ	AT1G48410.3	Stabilizer of iron transporter SufD / Polynucleotidyl transferase	14.98	11.22	4.93	19	13.44	20.9
Response to auxin	comp19036_c0_seq1	UniRef90_Q6EU14	Protein argonaute 1A n=4 Tax=Oryza RepID=AGO1A_ORYSJ	AT1G48410.3	Stabilizer of iron transporter SufD / Polynucleotidyl transferase	12.4	18.66	18.9	12.97	19.85	17.71
Response to auxin	comp34922_c0_seq2	UniRef90_F6HVU3	Putative uncharacterized protein n=2 Tax=Spermatophyta RepID=F6HVU3_VITVI	AT1G48410.3	Stabilizer of iron transporter SufD / Polynucleotidyl transferase	15.19	26.12	17.93	27.1	37.97	35.05
Response to auxin	comp19042_c0_seq1	UniRef90_F6HVU3	Putative uncharacterized protein n=2 Tax=Spermatophyta RepID=F6HVU3_VITVI	AT5G43810.2	Stabilizer of iron transporter SufD / Polynucleotidyl transferase	6.94	4.17	3.09	4.47	7.98	9.94
Response to auxin	comp36776_c0_seq1	UniRef90_B9SJV6	Eukaryotic translation initiation factor 2c, putative n=1 Tax=Ricinus communis RepID=B9SJV6_RICCO	AT1G48410.3	Stabilizer of iron transporter SufD / Polynucleotidyl transferase	44.81	53.28	56.71	20.89	31.72	36.58
Response to auxin	comp34922_c0_seq1	UniRef90_B9SJV6	Eukaryotic translation initiation factor 2c, putative n=1 Tax=Ricinus communis RepID=B9SJV6_RICCO	AT1G48410.1	Stabilizer of iron transporter SufD / Polynucleotidyl transferase	17.34	17.77	14.89	20.96	19.59	25.77
Response to auxin	comp34922_c0_seq3	UniRef90_B9SJV6	Eukaryotic translation initiation factor 2c, putative n=1 Tax=Ricinus communis RepID=B9SJV6_RICCO	AT1G48410.1	Stabilizer of iron transporter SufD / Polynucleotidyl transferase	0.46	0.61	0.45	1.3	0.68	0.79
Response to auxin	comp34922_c0_seq4	UniRef90_B9SJV6	Eukaryotic translation initiation factor 2c, putative n=1 Tax=Ricinus communis RepID=B9SJV6_RICCO	AT1G48410.1	Stabilizer of iron transporter SufD / Polynucleotidyl transferase	3.53	6.36	4.51	9.26	11.32	11.44
Response to auxin	comp11827_c0_seq1	UniRef90_C5YY05	Putative uncharacterized protein Sb09g000530 n=1 Tax=Sorghum bicolor RepID=C5YY05_SORBI	AT1G48410.3	Stabilizer of iron transporter SufD / Polynucleotidyl transferase	17.46	32.19	30.41	42.97	58.27	36.45
Response to auxin	comp72066_c0_seq1	UniRef90_B9GMT1	Predicted protein n=2 Tax=Populus trichocarpa RepID=B9GMT1_POPTR	AT5G13300.1	ARF GTPase-activating protein	0.58	0.81	0.73	0.77	2.02	4.17
Response to auxin	comp845_c0_seq1	UniRef90_B9HKB5	Argonaute protein group n=5 Tax=fabids RepID=B9HKB5_POPTR	AT5G43810.2	Stabilizer of iron transporter SufD / Polynucleotidyl transferase	4.08	2.38	3.1	1.31	2.73	3.3
Response to auxin	comp37203_c0_seq1	UniRef90_O04379	Protein argonaute 1 n=3 Tax=Arabidopsis RepID=AGO1_ARATH	AT1G48410.3	Stabilizer of iron transporter SufD / Polynucleotidyl transferase	27.65	32.73	36.13	26.68	40.03	31.47
Response to auxin	comp32651_c0_seq1	UniRef90_Q9ZTK6	Peroxisomal targeting signal 1 receptor n=3 Tax=Nicotiana tabacum RepID=Q9ZTK6_TOBAC	AT5G56290.1	peroxin 5	20.75	29.92	24.68	42.37	42.31	45.87
Response to auxin	comp42340_c0_seq1	UniRef90_D7UAV6	Putative uncharacterized protein n=2 Tax=Vitis vinifera RepID=D7UAV6_VITVI	AT5G56290.1	peroxin 5	4.87	4.86	2.36	3.07	7.24	10.64
Response to auxin	comp26428_c0_seq1	UniRef90_G7IKI7	RING-box protein n=14 Tax=core eudicotyledons RepID=G7IKI7_MEDTR	AT5G20570.1	RING-box 1	38.06	44.64	46	50.35	67.37	52.52
Response to auxin	comp26428_c0_seq2	UniRef90_G7IKI7	RING-box protein n=14 Tax=core eudicotyledons RepID=G7IKI7_MEDTR	AT5G20570.1	RING-box 1	43.78	54.25	62.82	39.68	72	59.8
Response to auxin	comp37191_c0_seq1	UniRef90_I1LU63	Uncharacterized protein n=2 Tax=Glycine max RepID=I1LU63_SOYBN	AT5G20570.2	RING-box 1	20.9	31.96	24.71	32.09	39.67	34.32
Response to auxin	comp10038_c0_seq1	UniRef90_D1MWZ1	Myo-inositol-1 phosphate synthase n=1 Tax=Citrullus lanatus subsp. vulgaris RepID=D1MWZ1_CITLA	AT2G22240.2	myo-inositol-1-phosphate synthase 2	0.49	8.79	6.91	2.73	8	14.59
Response to auxin	comp59232_c0_seq1	UniRef90_P42803	Inositol-3-phosphate synthase n=1 Tax=Spirodela polyrhiza RepID=INO1_SPIPO	AT5G10170.1	myo-inositol-1-phosphate synthase 3	0	2.14	0.93	0.29	2.65	7.43
Response to auxin	comp25182_c0_seq1	UniRef90_Q40271	Inositol-3-phosphate synthase n=10 Tax=core eudicotyledons RepID=INO1_MESCR	AT2G22240.1	myo-inositol-1-phosphate synthase 2	15.96	50.45	57.17	18.78	32.35	33.14
Response to auxin	comp12367_c0_seq1	UniRef90_UPI00023B2090	UPI00023B2090 related cluster n=1 Tax=unknown RepID=UPI00023B2090	AT2G43790.1	MAP kinase 6	21.83	17.95	18.08	25.46	34.31	24.17
Response to auxin	comp14384_c0_seq1	UniRef90_A7LLV4	Mitogen-activated protein kinase (Fragment) n=1 Tax=Olea europaea RepID=A7LLV4_OLEEU	AT4G01370.1	MAP kinase 4	15.63	15.42	8.45	16.72	9.61	9.01
Response to auxin	comp11849_c0_seq1	UniRef90_F6HZ08	Putative uncharacterized protein n=1 Tax=Vitis vinifera RepID=F6HZ08_VITVI	AT1G54990.1	alpha/beta-Hydrolases superfamily protein	8.96	9.72	9.15	5.95	8.79	10.97
Response to auxin	comp22181_c0_seq1	UniRef90_Q8RXZ8	At3g09980 n=3 Tax=Arabidopsis RepID=Q8RXZ8_ARATH	AT3G09980.1	Family of unknown function (DUF662)	16.34	26.4	23.74	7.05	10.66	14.78
Response to auxin	comp127932_c0_seq1	UniRef90_O64588	Putative uncharacterized protein At2g34680 n=1 Tax=Arabidopsis thaliana RepID=O64588_ARATH	AT2G34680.1	Outer arm dynein light chain 1 protein	1.38	0.16	0.33	0.46	0.85	0.91
Response to auxin	comp40620_c0_seq1	UniRef90_C0IRG4	Xyloglucan endotransglucosylase/hydrolase 5 n=4 Tax=Actinidia deliciosa RepID=C0IRG4_ACTDE	AT5G13870.1	xyloglucan endotransglucosylase/hydrolase 5	5.88	0.23	0	54.3	9.97	5.76
Response to auxin	comp11488_c0_seq1	UniRef90_C0IRG4	Xyloglucan endotransglucosylase/hydrolase 5 n=4 Tax=Actinidia deliciosa RepID=C0IRG4_ACTDE	AT5G13870.1	xyloglucan endotransglucosylase/hydrolase 5	7.49	3.88	3.61	254	38.37	10.98
Response to auxin	comp18657_c0_seq1	UniRef90_O04361	Prohibitin n=4 Tax=core eudicotyledons RepID=O04361_TOBAC	AT5G40770.1	prohibitin 3	15.92	22.8	19.15	17.17	25.63	25.68
Response to auxin	comp31316_c0_seq1	UniRef90_D7SPI2	Putative uncharacterized protein n=1 Tax=Vitis vinifera RepID=D7SPI2_VITVI	AT4G36740.1	homeobox protein 40	12.88	10.7	10.76	4.98	16.09	17.87
Response to auxin	comp25829_c0_seq1	UniRef90_D7SPI2	Putative uncharacterized protein n=1 Tax=Vitis vinifera RepID=D7SPI2_VITVI	AT4G36740.1	homeobox protein 40	0.92	1.43	0.33	7.05	8.55	3.59
Response to auxin	comp31023_c0_seq2	UniRef90_B9R865	Auxin response factor, putative n=1 Tax=Ricinus communis RepID=B9R865_RICCO	AT1G19850.1	Transcriptional factor B3 family protein / auxin-responsive factor AUX/IAA-related	12.11	15.03	15.13	13.38	11.32	11.76
Response to auxin	comp18042_c0_seq1	UniRef90_D9IVB5	Auxin response factor 5 n=1 Tax=Solanum lycopersicum RepID=D9IVB5_SOLLC	AT1G19850.1	Transcriptional factor B3 family protein / auxin-responsive factor AUX/IAA-related	2.28	3.82	4.37	9.84	6.75	6.46
Response to auxin	comp18042_c0_seq2	UniRef90_D9IVB5	Auxin response factor 5 n=1 Tax=Solanum lycopersicum RepID=D9IVB5_SOLLC	AT1G19850.1	Transcriptional factor B3 family protein / auxin-responsive factor AUX/IAA-related	2.2	1.79	3.58	2.64	3.83	3.17
Response to auxin	comp13298_c0_seq1	UniRef90_D9IVB5	Auxin response factor 5 n=1 Tax=Solanum lycopersicum RepID=D9IVB5_SOLLC	AT1G19850.1	Transcriptional factor B3 family protein / auxin-responsive factor AUX/IAA-related	4.71	2.69	2.75	9.94	7.72	7.81
Response to auxin	comp86835_c0_seq1	UniRef90_D9IVB5	Auxin response factor 5 n=1 Tax=Solanum lycopersicum RepID=D9IVB5_SOLLC	AT1G19850.1	Transcriptional factor B3 family protein / auxin-responsive factor AUX/IAA-related	1.46	0.55	0.55	2.08	1.43	2.43
Response to auxin	comp91517_c0_seq1	UniRef90_F6H071	Putative uncharacterized protein n=5 Tax=rosids RepID=F6H071_VITVI			0.48	0.45	0.69	1.93	0.68	2.15
Response to auxin	comp54065_c0_seq1	UniRef90_F6H071	Putative uncharacterized protein n=5 Tax=rosids RepID=F6H071_VITVI	AT1G19850.1	Transcriptional factor B3 family protein / auxin-responsive factor AUX/IAA-related	1.45	0.99	0.53	4.44	2.23	2.82
Response to auxin	comp46728_c0_seq1	UniRef90_Q9SE41	Enoyl-CoA-hydratase n=1 Tax=Avicennia marina RepID=Q9SE41_AVIMR	AT2G30650.1	ATP-dependent caseinolytic (Clp) protease/crotonase family protein	0.73	2.62	2.5	2.61	4.52	3.39
Response to auxin	comp24901_c0_seq1	UniRef90_B9MVF9	Predicted protein n=1 Tax=Populus trichocarpa RepID=B9MVF9_POPTR	AT1G47510.1	inositol polyphosphate 5-phosphatase 11	0.39	0.88	1.11	34.69	7.17	2.68
Response to auxin	comp24901_c0_seq2	UniRef90_B9MVF9	Predicted protein n=1 Tax=Populus trichocarpa RepID=B9MVF9_POPTR	AT1G47510.1	inositol polyphosphate 5-phosphatase 11	0.47	2.85	2.13	49.57	16.37	2.94
Response to auxin	comp25049_c0_seq1	UniRef90_D7TEG6	Putative uncharacterized protein n=1 Tax=Vitis vinifera RepID=D7TEG6_VITVI	AT2G04550.1	indole-3-butyric acid response 5	12.9	13.36	15.24	13.13	14.98	15.45
Response to auxin	comp9523_c0_seq1	UniRef90_C7E4R3	Transport inhibitor response 1 n=2 Tax=Solanaceae RepID=C7E4R3_TOBAC	AT3G62980.1	F-box/RNI-like superfamily protein	8.61	12.15	8.3	15.36	16	17.39
Response to auxin	comp31812_c0_seq1	UniRef90_C7E4R3	Transport inhibitor response 1 n=2 Tax=Solanaceae RepID=C7E4R3_TOBAC	AT3G62980.1	F-box/RNI-like superfamily protein	15.67	20.9	18.72	31.71	32.02	26.55
Response to auxin	comp31812_c0_seq2	UniRef90_C7E4R3	Transport inhibitor response 1 n=2 Tax=Solanaceae RepID=C7E4R3_TOBAC	AT3G62980.1	F-box/RNI-like superfamily protein	25.88	26.95	24.94	37.17	26.54	40.56
Response to auxin	comp38999_c0_seq1	UniRef90_C7E4R3	Transport inhibitor response 1 n=2 Tax=Solanaceae RepID=C7E4R3_TOBAC	AT3G62980.1	F-box/RNI-like superfamily protein	14.08	5.94	4.62	21.88	13.08	14.89
Response to auxin	comp38623_c0_seq1	UniRef90_C7E4R3	Transport inhibitor response 1 n=2 Tax=Solanaceae RepID=C7E4R3_TOBAC	AT3G62980.1	F-box/RNI-like superfamily protein	17.07	10.38	7.07	33.99	21.16	25.96
Response to auxin	comp111496_c0_seq1	UniRef90_I1KWK7	Uncharacterized protein n=3 Tax=Glycine max RepID=I1KWK7_SOYBN	AT3G02260.1	auxin transport protein (BIG)	0.28	1.34	0.36	2.29	0.2	0.69
Response to auxin	comp109266_c0_seq1	UniRef90_F6GVU9	Putative uncharacterized protein n=3 Tax=Vitis vinifera RepID=F6GVU9_VITVI	AT3G02260.1	auxin transport protein (BIG)	0.9	0.84	0.45	1.44	0.88	1.73
Response to auxin	comp102167_c0_seq1	UniRef90_F6GVU9	Putative uncharacterized protein n=3 Tax=Vitis vinifera RepID=F6GVU9_VITVI	AT3G02260.1	auxin transport protein (BIG)	1.32	0.77	0.73	2.49	0.46	1.51
Response to auxin	comp92148_c0_seq1	UniRef90_F6GVU9	Putative uncharacterized protein n=3 Tax=Vitis vinifera RepID=F6GVU9_VITVI	AT3G02260.1	auxin transport protein (BIG)	1.05	0.74	0.66	1.87	1.1	0.89
Response to auxin	comp126997_c0_seq1	UniRef90_F6GVU9	Putative uncharacterized protein n=3 Tax=Vitis vinifera RepID=F6GVU9_VITVI	AT3G02260.1	auxin transport protein (BIG)	1.02	0.77	0.39	0.73	0.43	0.69
Response to auxin	comp72462_c0_seq1	UniRef90_F6GVU9	Putative uncharacterized protein n=3 Tax=Vitis vinifera RepID=F6GVU9_VITVI	AT3G02260.1	auxin transport protein (BIG)	1.79	0.95	0.5	2.1	0.63	2.16
Response to auxin	comp114088_c0_seq1	UniRef90_F6GVU9	Putative uncharacterized protein n=3 Tax=Vitis vinifera RepID=F6GVU9_VITVI	AT3G02260.1	auxin transport protein (BIG)	1.59	0.94	0.76	1.42	0.14	0.86
Response to auxin	comp4460_c0_seq1	UniRef90_F6GVU9	Putative uncharacterized protein n=3 Tax=Vitis vinifera RepID=F6GVU9_VITVI	AT3G02260.1	auxin transport protein (BIG)	0.97	0.71	0.48	1.65	0.6	1.61
Response to auxin	comp33847_c0_seq1	UniRef90_F6GVU9	Putative uncharacterized protein n=3 Tax=Vitis vinifera RepID=F6GVU9_VITVI	AT3G02260.1	auxin transport protein (BIG)	17.69	24.18	23.21	19	22.63	32.42
Response to auxin	comp66460_c0_seq1	UniRef90_B9SIX2	Ubiquitin-protein ligase, putative n=1 Tax=Ricinus communis RepID=B9SIX2_RICCO	AT3G02260.1	auxin transport protein (BIG)	1.7	1.63	0.29	1.95	1.06	2.43
Response to auxin	comp1422_c0_seq1	UniRef90_A5ALD2	Putative uncharacterized protein n=1 Tax=Vitis vinifera RepID=A5ALD2_VITVI	AT3G02260.1	auxin transport protein (BIG)	2.68	2.56	0.57	2.93	1.83	3.76
Response to auxin	comp125373_c0_seq1	UniRef90_G7KRX3	E3 ubiquitin-protein ligase UBR4 n=4 Tax=Medicago truncatula RepID=G7KRX3_MEDTR			0.28	0.26	0.18	1.5	0.59	0.54
Response to auxin	comp24595_c0_seq1	UniRef90_Q501G9	At4g33940 n=3 Tax=Arabidopsis thaliana RepID=Q501G9_ARATH	AT4G33940.1	RING/U-box superfamily protein	1.53	4.16	3.35	2.45	3.7	3.94
Response to auxin	comp84938_c0_seq1	UniRef90_Q501G9	At4g33940 n=3 Tax=Arabidopsis thaliana RepID=Q501G9_ARATH	AT4G33940.1	RING/U-box superfamily protein	0.72	0.9	1.6	0.86	2.45	0.7
Response to auxin	comp117008_c0_seq1	UniRef90_F6HX90	Putative uncharacterized protein n=2 Tax=Vitis vinifera RepID=F6HX90_VITVI	AT2G26710.1	Cytochrome P450 superfamily protein	0.43	0	0.14	0.39	0	3.34
Response to auxin	comp34207_c0_seq1	UniRef90_D7TB85	Putative uncharacterized protein n=1 Tax=Vitis vinifera RepID=D7TB85_VITVI	AT2G19560.1	proteasome family protein	9.28	8.33	9.16	11.33	15.77	15.54
Response to auxin	comp31560_c0_seq1	UniRef90_I1K9R8	Uncharacterized protein n=4 Tax=Glycine max RepID=I1K9R8_SOYBN	AT1G09700.1	dsRNA-binding domain-like superfamily protein	4.29	6.12	5.84	7.05	6.67	6.24
Response to auxin	comp20073_c0_seq1	UniRef90_B9SP84	Putative uncharacterized protein n=1 Tax=Ricinus communis RepID=B9SP84_RICCO	AT4G29940.2	pathogenesis related homeodomain protein A	2.29	3.83	3.38	6.79	6.42	4.78
Response to auxin	comp32139_c0_seq1	UniRef90_A9PAZ9	Predicted protein n=10 Tax=core eudicotyledons RepID=A9PAZ9_POPTR	AT4G36800.2	RUB1 conjugating enzyme 1	21.33	25.53	26.85	24.06	53.02	50.12
Response to auxin	comp32139_c0_seq2	UniRef90_G7KC51	Ubiquitin carrier protein n=1 Tax=Medicago truncatula RepID=G7KC51_MEDTR	AT4G36800.2	RUB1 conjugating enzyme 1	53.94	80.85	72.59	59.66	70.44	67.58
Response to auxin	comp67152_c0_seq1	UniRef90_A7L3A0	Ankyrin repeat-rich protein n=2 Tax=Solanaceae RepID=A7L3A0_SOLTU	AT5G57740.1	XB3 ortholog 2 in Arabidopsis thaliana	1.76	1.45	0.57	3.14	2.47	2.65
Response to auxin	comp23459_c0_seq1	UniRef90_B9GZA6	Predicted protein n=1 Tax=Populus trichocarpa RepID=B9GZA6_POPTR	AT5G13220.4	jasmonate-zim-domain protein 10	10.09	8.47	4.58	13.01	5.07	2.43
Response to auxin	comp25618_c0_seq1	UniRef90_B9GZA6	Predicted protein n=1 Tax=Populus trichocarpa RepID=B9GZA6_POPTR	AT5G13220.1	jasmonate-zim-domain protein 10	72.54	19.36	9.95	21.32	2.45	2.78
Response to auxin	comp106551_c0_seq1	UniRef90_A5ADN3	Putative uncharacterized protein n=1 Tax=Vitis vinifera RepID=A5ADN3_VITVI	AT1G52890.1	NAC domain containing protein 19	1.14	0.86	0.58	0.61	0.64	1.76
Response to auxin	comp12676_c0_seq1	UniRef90_B9T6P4	NAC domain-containing protein, putative n=1 Tax=Ricinus communis RepID=B9T6P4_RICCO	AT1G52890.1	NAC domain containing protein 19	2.1	3.11	0.95	13.94	35.78	14.86
Response to auxin	comp17929_c0_seq1	UniRef90_O24606	Protein ETHYLENE INSENSITIVE 3 n=3 Tax=Brassicaceae RepID=EIN3_ARATH	AT3G20770.1	Ethylene insensitive 3 family protein	13.36	6.09	3.5	6.44	5.31	9.21
Response to auxin	comp36538_c0_seq1	UniRef90_B9I9W7	F-box family protein n=1 Tax=Populus trichocarpa RepID=B9I9W7_POPTR	AT3G62980.1	F-box/RNI-like superfamily protein	34.67	20.16	25.24	59.9	41.47	35.34
Response to auxin	comp21086_c0_seq1	UniRef90_B9I056	Predicted protein n=1 Tax=Populus trichocarpa RepID=B9I056_POPTR	AT5G54500.1	flavodoxin-like quinone reductase 1	23.33	22.83	23.15	30.42	36.36	33.71
Response to auxin	comp36621_c0_seq1	UniRef90_B9I056	Predicted protein n=1 Tax=Populus trichocarpa RepID=B9I056_POPTR	AT5G54500.1	flavodoxin-like quinone reductase 1	15.87	28.76	30.26	70.68	63.14	47.67
Response to auxin	comp43417_c0_seq1	UniRef90_G7ITL8	Flavoprotein wrbA n=6 Tax=Papilionoideae RepID=G7ITL8_MEDTR	AT5G54500.1	flavodoxin-like quinone reductase 1	4.62	3.57	3.76	4.56	7.76	4.3
Response to auxin	comp5982_c0_seq1	UniRef90_Q6NQE2	At4g27270 n=3 Tax=Arabidopsis RepID=Q6NQE2_ARATH	AT4G27270.1	Quinone reductase family protein	0	1.9	2.32	1.31	4.38	3.36
Response to auxin	comp27080_c0_seq1	UniRef90_B9RXX3	Flavoprotein wrbA, putative n=1 Tax=Ricinus communis RepID=B9RXX3_RICCO	AT4G27270.1	Quinone reductase family protein	7.23	15.09	13.89	20.94	30.67	27.25
Response to auxin	comp36720_c0_seq1	UniRef90_A3F7Q2	Benzoquinone reductase n=3 Tax=Gossypium hirsutum RepID=A3F7Q2_GOSHI	AT4G27270.1	Quinone reductase family protein	14.76	22.78	20.89	61.63	53.63	43.96
Response to auxin	comp54641_c0_seq1	UniRef90_B9T670	Indole-3-acetic acid-amido synthetase GH3.6, putative n=3 Tax=Malpighiales RepID=B9T670_RICCO	AT4G27260.1	Auxin-responsive GH3 family protein	5.92	3.9	4.98	0.97	1.99	3.47
Response to auxin	comp33904_c0_seq1	UniRef90_B9T670	Indole-3-acetic acid-amido synthetase GH3.6, putative n=3 Tax=Malpighiales RepID=B9T670_RICCO	AT5G54510.1	Auxin-responsive GH3 family protein	2.7	2.58	2.73	0.9	6.29	10.87
Response to auxin	comp130821_c0_seq1	UniRef90_H9AWX6	GH3-1 n=2 Tax=Fagaceae RepID=H9AWX6_CASSA	AT2G14960.1	Auxin-responsive GH3 family protein	0.49	0.23	0.93	0.65	1.03	0.71
Response to auxin	comp51495_c0_seq1	UniRef90_B9GHU3	GH3 family protein n=2 Tax=Populus trichocarpa RepID=B9GHU3_POPTR	AT2G23170.1	Auxin-responsive GH3 family protein	1.66	1.01	1.2	0.37	4.97	5.94
Response to auxin	comp33488_c0_seq1	UniRef90_Q9XEY0	Nt-gh3 deduced protein n=2 Tax=Solanaceae RepID=Q9XEY0_TOBAC	AT2G14960.1	Auxin-responsive GH3 family protein	6.42	22.33	14.81	33.22	38.68	42.29
Response to auxin	comp30425_c0_seq1	UniRef90_UPI0001984DE2	UPI0001984DE2 related cluster n=1 Tax=unknown RepID=UPI0001984DE2	AT5G65940.1	beta-hydroxyisobutyryl-CoA hydrolase 1	14.81	23.67	17.68	18.75	22.74	24.41
Response to auxin	comp98605_c0_seq1	UniRef90_B9T0V7	Indole-3-acetic acid-amido synthetase GH3.17, putative n=1 Tax=Ricinus communis RepID=B9T0V7_RICCO	AT2G47750.1	putative indole-3-acetic acid-amido synthetase GH3.9	1.41	0.53	0.71	0	0.79	2.04
Response to auxin	comp12313_c0_seq1	UniRef90_A9PAZ9	Predicted protein n=10 Tax=core eudicotyledons RepID=A9PAZ9_POPTR	AT4G36800.2	RUB1 conjugating enzyme 1	61.64	78.74	79.99	79.67	120.65	130.15
Response to auxin	comp62849_c0_seq1	UniRef90_D7TG79	Putative uncharacterized protein n=2 Tax=Vitis vinifera RepID=D7TG79_VITVI			3.3	2.38	4.17	1.64	1.54	1.22
Response to auxin	comp72280_c0_seq1	UniRef90_F6GV91	Putative uncharacterized protein n=2 Tax=Vitis vinifera RepID=F6GV91_VITVI	AT2G22800.1	Homeobox-leucine zipper protein family	0.16	0.61	0.41	1.48	2.06	2.17
Response to auxin	comp31385_c0_seq1	UniRef90_B9GYL8	Predicted protein n=2 Tax=Populus trichocarpa RepID=B9GYL8_POPTR	AT4G16780.1	homeobox protein 2	13.28	21.39	28.7	8.4	14.13	17.2
Response to auxin	comp39396_c0_seq1	UniRef90_B9GYL8	Predicted protein n=2 Tax=Populus trichocarpa RepID=B9GYL8_POPTR	AT4G16780.1	homeobox protein 2	6.48	5.88	5.98	4.5	8.05	9.45
Response to auxin	comp36552_c0_seq1	UniRef90_B9SPP1	Jun activation domain binding protein, putative n=3 Tax=Malpighiales RepID=B9SPP1_RICCO	AT1G71230.1	COP9-signalosome 5B	25.78	25.38	26.74	22.32	33.77	34.46
Response to auxin	comp47575_c0_seq1	UniRef90_Q9M1Q9	ABC transporter B family member 21 n=2 Tax=Arabidopsis RepID=AB21B_ARATH	AT3G62150.1	P-glycoprotein 21	3.01	1.82	2.63	9.11	6.35	9.33
Response to auxin	comp92770_c0_seq1	UniRef90_I1JPQ0	Uncharacterized protein n=8 Tax=Glycine max RepID=I1JPQ0_SOYBN	AT2G36910.1	ATP binding cassette subfamily B1	1.68	0.7	0.24	2.17	0.92	1.53
Response to auxin	comp63639_c0_seq1	UniRef90_B9RUP8	Multidrug resistance protein 1, 2, putative n=10 Tax=core eudicotyledons RepID=B9RUP8_RICCO	AT3G28860.1	ATP binding cassette subfamily B19	3.13	3.1	0.99	0.07	0.46	1.07
Response to auxin	comp64889_c0_seq1	UniRef90_Q9ZRG2	P-glycoprotein n=1 Tax=Solanum tuberosum RepID=Q9ZRG2_SOLTU	AT2G36910.1	ATP binding cassette subfamily B1	1.95	0.61	0.55	3.86	1.98	4.07
Response to auxin	comp102325_c0_seq1	UniRef90_Q9ZRG2	P-glycoprotein n=1 Tax=Solanum tuberosum RepID=Q9ZRG2_SOLTU	AT2G36910.1	ATP binding cassette subfamily B1	1.02	0.77	0.52	1.82	1	0.29
Response to auxin	comp53981_c0_seq1	UniRef90_B9S0G9	Multidrug resistance protein 1, 2, putative n=3 Tax=fabids RepID=B9S0G9_RICCO	AT2G36910.1	ATP binding cassette subfamily B1	4.42	1.93	2.04	3.92	2.27	5.17
Response to auxin	comp5434_c0_seq1	UniRef90_G7L3V6	ABC transporter-like protein (Fragment) n=1 Tax=Medicago truncatula RepID=G7L3V6_MEDTR	AT2G36910.1	ATP binding cassette subfamily B1	1.62	0.54	0.5	1.87	1.8	3.13
Response to auxin	comp31465_c0_seq1	UniRef90_Q9ZRG2	P-glycoprotein n=1 Tax=Solanum tuberosum RepID=Q9ZRG2_SOLTU	AT2G36910.1	ATP binding cassette subfamily B1	7.39	5.28	5.53	10.62	11.35	13.68
Response to auxin	comp77631_c0_seq1	UniRef90_B9RUP8	Multidrug resistance protein 1, 2, putative n=10 Tax=core eudicotyledons RepID=B9RUP8_RICCO	AT3G28860.1	ATP binding cassette subfamily B19	2.03	3.35	1.93	0	0.18	1.48
Response to auxin	comp28272_c0_seq1	UniRef90_B9RUP8	Multidrug resistance protein 1, 2, putative n=10 Tax=core eudicotyledons RepID=B9RUP8_RICCO	AT3G28860.1	ATP binding cassette subfamily B19	7.36	3.55	5.9	21.85	10.84	13.56
Response to auxin	comp28272_c0_seq2	UniRef90_B9RUP8	Multidrug resistance protein 1, 2, putative n=10 Tax=core eudicotyledons RepID=B9RUP8_RICCO	AT3G28860.1	ATP binding cassette subfamily B19	7.74	16.2	14.06	1.11	2.25	4.03
Response to auxin	comp14179_c0_seq1	UniRef90_B9RUP8	Multidrug resistance protein 1, 2, putative n=10 Tax=core eudicotyledons RepID=B9RUP8_RICCO	AT3G28860.1	ATP binding cassette subfamily B19	5.99	8.82	6.36	0.5	1.66	4.37
Response to auxin	comp63701_c0_seq1	UniRef90_B9RUP8	Multidrug resistance protein 1, 2, putative n=10 Tax=core eudicotyledons RepID=B9RUP8_RICCO	AT3G28860.1	ATP binding cassette subfamily B19	1.79	5.06	0.76	0.27	1.26	1.58
Response to auxin	comp59303_c0_seq1	UniRef90_B9RUP8	Multidrug resistance protein 1, 2, putative n=10 Tax=core eudicotyledons RepID=B9RUP8_RICCO	AT3G28860.1	ATP binding cassette subfamily B19	2.25	0.66	0.2	4.36	2.29	2.35
Response to auxin	comp65997_c0_seq1	UniRef90_A1KXD8	Putative MDR-like P-glycoprotein n=1 Tax=Lactuca sativa RepID=A1KXD8_LACSA	AT3G28860.1	ATP binding cassette subfamily B19	1.75	0.24	0	4.46	0.7	4.34
Response to auxin	comp47187_c0_seq1	UniRef90_B9RUP8	Multidrug resistance protein 1, 2, putative n=10 Tax=core eudicotyledons RepID=B9RUP8_RICCO	AT3G28860.1	ATP binding cassette subfamily B19	2.21	0.81	0.22	5.83	2.43	3.96
Response to auxin	comp84940_c0_seq1	UniRef90_B9RUP8	Multidrug resistance protein 1, 2, putative n=10 Tax=core eudicotyledons RepID=B9RUP8_RICCO	AT3G28860.1	ATP binding cassette subfamily B19	2.25	4.77	1.43	0	0.4	1.36
Response to auxin	comp5629_c0_seq1	UniRef90_B9RUP8	Multidrug resistance protein 1, 2, putative n=10 Tax=core eudicotyledons RepID=B9RUP8_RICCO	AT3G28860.1	ATP binding cassette subfamily B19	2.58	3.61	1.67	0.88	0.62	1.38
Response to auxin	comp95119_c0_seq1	UniRef90_Q9LJX0	ABC transporter B family member 19 n=3 Tax=Camelineae RepID=AB19B_ARATH	AT3G28860.1	ATP binding cassette subfamily B19	0.82	0.13	0	2.81	1.06	1.26
Response to auxin	comp14863_c0_seq1	UniRef90_F6HZG2	Putative uncharacterized protein n=2 Tax=Vitis vinifera RepID=F6HZG2_VITVI	AT2G47000.1	ATP binding cassette subfamily B4	2.72	1.62	1.44	7.94	4.65	4.73
Response to auxin	comp10253_c0_seq1	UniRef90_F6HZG2	Putative uncharacterized protein n=2 Tax=Vitis vinifera RepID=F6HZG2_VITVI	AT3G62150.1	P-glycoprotein 21	2.94	5.89	6.18	14.88	7.05	5.52
Response to auxin	comp64068_c0_seq1	UniRef90_F6HZG2	Putative uncharacterized protein n=2 Tax=Vitis vinifera RepID=F6HZG2_VITVI	AT1G02520.1	P-glycoprotein 11	1.14	0.58	0.33	3.83	1.56	2.92
Response to auxin	comp35385_c0_seq1	UniRef90_F6HZG2	Putative uncharacterized protein n=2 Tax=Vitis vinifera RepID=F6HZG2_VITVI	AT2G47000.1	ATP binding cassette subfamily B4	2.3	3.12	2.89	11.11	6.16	8.2
Response to auxin	comp35385_c0_seq2	UniRef90_F6HZG2	Putative uncharacterized protein n=2 Tax=Vitis vinifera RepID=F6HZG2_VITVI	AT2G47000.1	ATP binding cassette subfamily B4	4.18	5.13	4.27	18.4	12.41	14.7
Response to auxin	comp81151_c0_seq1	UniRef90_F6HZG2	Putative uncharacterized protein n=2 Tax=Vitis vinifera RepID=F6HZG2_VITVI	AT2G47000.1	ATP binding cassette subfamily B4	1.54	0.97	0	2.74	0.72	3.34
Response to auxin	comp84125_c0_seq1	UniRef90_B9I9B8	Multidrug/pheromone exporter, MDR family, ABC transporter family n=2 Tax=Populus trichocarpa RepID=B9I9B8_POPTR	AT2G47000.1	ATP binding cassette subfamily B4	1.55	0.63	0.28	3.96	1.09	1.39
Response to auxin	comp5308_c0_seq1	UniRef90_B9I9B5	Multidrug/pheromone exporter, MDR family, ABC transporter family n=1 Tax=Populus trichocarpa RepID=B9I9B5_POPTR	AT3G62150.1	P-glycoprotein 21	0.87	1.36	1.1	4.13	2.87	2.09
Response to auxin	comp45379_c0_seq1	UniRef90_B9I9B8	Multidrug/pheromone exporter, MDR family, ABC transporter family n=2 Tax=Populus trichocarpa RepID=B9I9B8_POPTR	AT3G62150.1	P-glycoprotein 21	3.93	3.9	2.57	13.85	5.8	6.04
Response to auxin	comp57689_c0_seq1	UniRef90_B9RT31	Putative uncharacterized protein n=1 Tax=Ricinus communis RepID=B9RT31_RICCO	AT4G02570.4	cullin 1	2.57	4.6	1.42	1.79	0.9	0.97
Response to auxin	comp60486_c0_seq1	UniRef90_B9N515	Predicted protein n=17 Tax=Magnoliophyta RepID=B9N515_POPTR	AT4G02570.4	cullin 1	1.24	0.89	0.79	5.05	3.37	3.33
Response to auxin	comp47371_c0_seq1	UniRef90_B9N515	Predicted protein n=17 Tax=Magnoliophyta RepID=B9N515_POPTR	AT4G02570.4	cullin 1	1.22	3.13	0.92	6.97	4.94	8.65
Response to auxin	comp29270_c0_seq1	UniRef90_A0ELU8	Cullin 1-like protein G n=2 Tax=Petunia RepID=A0ELU8_PETIN	AT4G02570.4	cullin 1	7.44	8.74	7.8	10.56	11.82	11.31
Response to auxin	comp120201_c0_seq1	UniRef90_B9HLN3	Predicted protein n=1 Tax=Populus trichocarpa RepID=B9HLN3_POPTR	AT4G25030.2	unknown protein; BEST Arabidopsis thaliana protein match is: unknown protein (TAIR:AT5G45410.3); Has 35333 Blast hits to 34131 proteins in 2444 species: Archae - 798; Bacteria - 22429; Metazoa - 974; Fungi - 991; Plants - 531; Viruses - 0; Other Eukaryotes - 9610 (source: NCBI BLink).	0.26	0.25	1.34	1.41	0	0.76
Response to auxin	comp21410_c0_seq1	UniRef90_B9RFF1	Phospholipase d zeta, putative n=1 Tax=Ricinus communis RepID=B9RFF1_RICCO	AT3G16785.1	phospholipase D P1	3.19	4.26	2.76	3.45	2.51	2.12
Response to auxin	comp63325_c0_seq1	UniRef90_B9H2G5	Predicted protein n=4 Tax=fabids RepID=B9H2G5_POPTR	AT4G18710.2	Protein kinase superfamily protein	3.8	1.34	1.25	3.46	1.25	3.34
Response to auxin	comp34458_c0_seq2	UniRef90_G7IM77	Shaggy-related protein kinase n=7 Tax=core eudicotyledons RepID=G7IM77_MEDTR	AT1G06390.2	GSK3/SHAGGY-like protein kinase 1	19.48	22.03	21.37	27.8	30.6	35.53
Response to auxin	comp26945_c0_seq1	UniRef90_Q39011	Shaggy-related protein kinase eta n=7 Tax=Brassicaceae RepID=KSG7_ARATH	AT4G18710.1	Protein kinase superfamily protein	49	54.91	54.84	91.1	82.57	91.94
Response to auxin	comp26638_c0_seq1	UniRef90_I1LSH6	Uncharacterized protein n=3 Tax=Glycine max RepID=I1LSH6_SOYBN	AT4G18710.1	Protein kinase superfamily protein	10.69	8.34	9.98	7.75	9.32	8.67
Response to auxin	comp44121_c0_seq1	UniRef90_I1M442	Uncharacterized protein n=3 Tax=Papilionoideae RepID=I1M442_SOYBN	AT2G05710.1	aconitase 3	5.47	4.34	4.02	11.83	10.73	6.81
Response to auxin	comp27066_c0_seq1	UniRef90_B9SDW5	Aconitase, putative n=10 Tax=Spermatophyta RepID=B9SDW5_RICCO	AT2G05710.1	aconitase 3	3.35	3.45	1.32	8.17	8.74	11.64
Response to auxin	comp18513_c0_seq1	UniRef90_B9SDW5	Aconitase, putative n=10 Tax=Spermatophyta RepID=B9SDW5_RICCO	AT2G05710.1	aconitase 3	54.62	66.14	60.02	53.13	70.96	83.54
Response to auxin	comp9044_c0_seq1	UniRef90_Q6T7F0	Phosphoribosylaminoimidazole-succinocarboxamide synthase n=1 Tax=Nicotiana tabacum RepID=Q6T7F0_TOBAC	AT3G21110.2	purin 7	5.6	4.67	4.14	6.52	7.31	6.77
Response to auxin	comp28545_c0_seq1	UniRef90_Q0GEA1	26S proteasome regulatory particle non-ATPase subunit 12 n=1 Tax=Camellia sinensis RepID=Q0GEA1_CAMSI	AT1G64520.1	regulatory particle non-ATPase 12A	20.99	29.75	27.96	35.68	44.75	46.08
Response to auxin	comp102236_c0_seq1	UniRef90_A2Q157	Phospholipase D/Transphosphatidylase; Pleckstrin-like n=1 Tax=Medicago truncatula RepID=A2Q157_MEDTR	AT3G05630.1	phospholipase D P2	0	0.55	0.18	1.03	2.04	1.82
Response to auxin	comp57094_c0_seq1	UniRef90_I1L0W3	Uncharacterized protein n=2 Tax=Glycine max RepID=I1L0W3_SOYBN	AT3G05630.1	phospholipase D P2	2.32	3.22	0.69	3.29	2.11	1.98
Response to auxin	comp50802_c0_seq1	UniRef90_O23299	AT4g14430/dl3255c n=3 Tax=Arabidopsis RepID=O23299_ARATH	AT4G14430.1	indole-3-butyric acid response 10	3.69	3.69	5.4	1.64	4.2	5.45
Response to auxin	comp16423_c0_seq1	UniRef90_O23299	AT4g14430/dl3255c n=3 Tax=Arabidopsis RepID=O23299_ARATH	AT4G14430.1	indole-3-butyric acid response 10	4.14	8.32	7.76	3.37	7.59	7.47
Response to auxin	comp10837_c0_seq1	UniRef90_A5B6A9	Putative uncharacterized protein n=3 Tax=Vitis vinifera RepID=A5B6A9_VITVI	AT4G14430.1	indole-3-butyric acid response 10	17.05	24.39	29.1	24.42	28.01	31.12
Response to auxin	comp44018_c0_seq1	UniRef90_Q9SN78	MYB transcription factor n=2 Tax=Arabidopsis thaliana RepID=Q9SN78_ARATH	AT3G47600.1	myb domain protein 94	6.76	4.5	4.38	1.69	3.88	3.82
Response to auxin	comp70978_c0_seq1	UniRef90_Q9FHM0	Leaf-senescence-related protein n=2 Tax=Arabidopsis RepID=Q9FHM0_ARATH	AT5G51640.1	Plant protein of unknown function (DUF828)	1.65	1.36	2.09	2.39	2.03	2.19
Response to auxin	comp16196_c0_seq1	UniRef90_I1LSH6	Uncharacterized protein n=3 Tax=Glycine max RepID=I1LSH6_SOYBN	AT2G30980.1	SHAGGY-related protein kinase dZeta	6.37	7.34	8.12	10.59	14.93	8.54
Response to auxin	comp42547_c0_seq1	UniRef90_F6H523	Putative uncharacterized protein n=2 Tax=Vitis vinifera RepID=F6H523_VITVI	AT1G06390.2	GSK3/SHAGGY-like protein kinase 1	9.27	10.05	9.78	12.22	12.18	13.06
Response to auxin	comp19374_c0_seq1	UniRef90_I1LSH6	Uncharacterized protein n=3 Tax=Glycine max RepID=I1LSH6_SOYBN	AT2G30980.1	SHAGGY-related protein kinase dZeta	9.19	12.13	13.18	16.65	21.93	17.82
Response to auxin	comp31455_c0_seq1	UniRef90_Q40886	Petunia Shaggy kinase 4 n=1 Tax=Petunia x hybrida RepID=Q40886_PETHY	AT5G14640.1	shaggy-like kinase 13	42.48	48.45	44.77	50.12	54.4	71.87
Response to auxin	comp60641_c0_seq1	UniRef90_D7SN42	Putative uncharacterized protein n=1 Tax=Vitis vinifera RepID=D7SN42_VITVI	AT3G09980.1	Family of unknown function (DUF662)	2.49	3.03	1.98	1.4	2.87	2.47
Response to auxin	comp33910_c0_seq1	UniRef90_F6HKI5	Putative uncharacterized protein n=1 Tax=Vitis vinifera RepID=F6HKI5_VITVI	AT3G09980.1	Family of unknown function (DUF662)	5.85	5.26	4.76	4.41	3.9	8.32
Response to auxin	comp33910_c0_seq2	UniRef90_F6HKI5	Putative uncharacterized protein n=1 Tax=Vitis vinifera RepID=F6HKI5_VITVI	AT3G09980.1	Family of unknown function (DUF662)	11.3	12.74	16.08	8.63	12.58	14.02
Response to auxin	comp33910_c0_seq3	UniRef90_F6HKI5	Putative uncharacterized protein n=1 Tax=Vitis vinifera RepID=F6HKI5_VITVI	AT3G09980.1	Family of unknown function (DUF662)	11.71	8.78	9.41	13.8	19.73	23.74
Response to auxin	comp36322_c0_seq1	UniRef90_F6HKI5	Putative uncharacterized protein n=1 Tax=Vitis vinifera RepID=F6HKI5_VITVI	AT3G09980.1	Family of unknown function (DUF662)	50.03	64.28	57.77	44.29	54.18	59.49
Response to auxin	comp26415_c0_seq1	UniRef90_Q9ZTK6	Peroxisomal targeting signal 1 receptor n=3 Tax=Nicotiana tabacum RepID=Q9ZTK6_TOBAC	AT5G56290.1	peroxin 5	7.92	5.29	2.91	7.97	8.43	9.85
Response to auxin	comp8282_c0_seq1	UniRef90_B9I7A7	Predicted protein n=1 Tax=Populus trichocarpa RepID=B9I7A7_POPTR	AT3G16785.1	phospholipase D P1	1.21	2.03	3.08	4.09	3.41	4.1
Response to auxin	comp29192_c0_seq3	UniRef90_D7TLT2	Putative uncharacterized protein n=1 Tax=Vitis vinifera RepID=D7TLT2_VITVI	AT2G39550.1	Prenyltransferase family protein	4.41	7.78	7.99	12.61	10.4	11.99
Response to auxin	comp29192_c0_seq4	UniRef90_D7TLT2	Putative uncharacterized protein n=1 Tax=Vitis vinifera RepID=D7TLT2_VITVI	AT2G39550.1	Prenyltransferase family protein	0.57	0	0.18	1.4	1.14	0.35
Response to auxin	comp10604_c0_seq1	UniRef90_B9T226	Geranylgeranyl transferase type I beta subunit, putative n=1 Tax=Ricinus communis RepID=B9T226_RICCO	AT2G39550.1	Prenyltransferase family protein	3.18	3.85	4.57	7.07	4.56	4.73
Response to auxin	comp19444_c0_seq1	UniRef90_Q6EMC1	Geranylgeranyltransferase type I beta subunit n=1 Tax=Catharanthus roseus RepID=Q6EMC1_CATRO	AT2G39550.1	Prenyltransferase family protein	2.47	0	0.93	3.97	3.92	0.9
Response to auxin	comp19444_c0_seq2	UniRef90_Q6EMC1	Geranylgeranyltransferase type I beta subunit n=1 Tax=Catharanthus roseus RepID=Q6EMC1_CATRO	AT2G39550.1	Prenyltransferase family protein	2.47	0	0.72	2.97	1.88	2.38
Response to auxin	comp19444_c0_seq3	UniRef90_Q6EMC1	Geranylgeranyltransferase type I beta subunit n=1 Tax=Catharanthus roseus RepID=Q6EMC1_CATRO	AT2G39550.1	Prenyltransferase family protein	0	2.19	1.84	1.51	2.76	1.36
Response to auxin	comp19444_c0_seq4	UniRef90_Q6EMC1	Geranylgeranyltransferase type I beta subunit n=1 Tax=Catharanthus roseus RepID=Q6EMC1_CATRO	AT2G39550.1	Prenyltransferase family protein	0	0.73	1.5	1.14	1.38	3.27
Response to auxin	comp13204_c0_seq1	UniRef90_Q6EMC1	Geranylgeranyltransferase type I beta subunit n=1 Tax=Catharanthus roseus RepID=Q6EMC1_CATRO	AT2G39550.1	Prenyltransferase family protein	2.85	4.16	2.53	6.74	4.91	7.15
Response to auxin	comp62879_c0_seq1	UniRef90_Q6EMC1	Geranylgeranyltransferase type I beta subunit n=1 Tax=Catharanthus roseus RepID=Q6EMC1_CATRO	AT2G39550.1	Prenyltransferase family protein	0.75	1.65	1.27	3.01	1.4	1.69
Response to auxin	comp10771_c0_seq1	UniRef90_A9PHA8	Predicted protein n=2 Tax=Populus trichocarpa RepID=A9PHA8_POPTR	AT4G13520.1	small acidic protein 1	26.7	36.7	48.83	25.86	36.26	35.77
Response to auxin	comp35653_c0_seq1	UniRef90_A9PHA8	Predicted protein n=2 Tax=Populus trichocarpa RepID=A9PHA8_POPTR	AT4G13520.1	small acidic protein 1	103.12	140.31	191.72	116.67	221.1	199.08
Response to auxin	comp23669_c0_seq1	UniRef90_F6H2G8	Putative uncharacterized protein n=2 Tax=Vitis vinifera RepID=F6H2G8_VITVI	AT2G46600.1	Calcium-binding EF-hand family protein	31.7	26.34	22.92	6.71	20.32	13.32
Response to auxin	comp20570_c0_seq1	UniRef90_F6GXP8	Putative uncharacterized protein n=1 Tax=Vitis vinifera RepID=F6GXP8_VITVI	AT4G27280.1	Calcium-binding EF-hand family protein	4.34	7.21	4.15	7.31	2.36	1.57
Response to auxin	comp34535_c0_seq1	UniRef90_B9SH10	Histone H1.1, putative n=1 Tax=Ricinus communis RepID=B9SH10_RICCO	AT5G67580.2	Homeodomain-like/winged-helix DNA-binding family protein	9.4	10.08	11.28	10.71	10.34	10.99
Response to auxin	comp34535_c0_seq8	UniRef90_B9SH10	Histone H1.1, putative n=1 Tax=Ricinus communis RepID=B9SH10_RICCO	AT5G67580.2	Homeodomain-like/winged-helix DNA-binding family protein	10.97	11.26	9.44	6.49	11.78	10.89
Response to auxin	comp18247_c0_seq1	UniRef90_F6H645	Putative uncharacterized protein n=2 Tax=Vitis vinifera RepID=F6H645_VITVI	AT1G49950.1	telomere repeat binding factor 1	2.6	3.68	4.45	5.17	4.65	3.69
Response to auxin	comp33529_c0_seq1	UniRef90_F6H645	Putative uncharacterized protein n=2 Tax=Vitis vinifera RepID=F6H645_VITVI	AT1G49950.1	telomere repeat binding factor 1	12.09	9.49	7.54	10.58	10.59	10.6
Response to auxin	comp23011_c0_seq1	UniRef90_F6H645	Putative uncharacterized protein n=2 Tax=Vitis vinifera RepID=F6H645_VITVI	AT1G49950.1	telomere repeat binding factor 1	1.57	1.21	1.35	2.35	2.12	2.22
Response to auxin	comp2531_c0_seq1	UniRef90_Q1EMR6	Myb transcription factor (Fragment) n=1 Tax=Plantago major RepID=Q1EMR6_PLAMJ	AT1G49950.1	telomere repeat binding factor 1	2.4	3.39	2.47	5.88	3.59	4.79
Response to auxin	comp34535_c0_seq3	UniRef90_UPI00023B358F	UPI00023B358F related cluster n=1 Tax=unknown RepID=UPI00023B358F	AT1G49950.1	telomere repeat binding factor 1	1.83	1.93	1.96	1.06	2.33	1.96
Response to auxin	comp680_c0_seq1	UniRef90_B9SH10	Histone H1.1, putative n=1 Tax=Ricinus communis RepID=B9SH10_RICCO	AT1G49950.1	telomere repeat binding factor 1	1.1	2.11	2.75	1.51	1.55	1.41
Response to auxin	comp53881_c0_seq1	UniRef90_Q2V9B0	Transcription factor MYB1R1 n=2 Tax=Solanum RepID=MY1R1_SOLTU	AT1G74840.2	Homeodomain-like superfamily protein	2.63	2.19	3.07	0.91	1.39	2.46
Response to auxin	comp34925_c0_seq1	UniRef90_A0T1L8	R2R3 Myb30 transcription factor n=2 Tax=Vitis vinifera RepID=A0T1L8_VITVI	AT5G62470.2	myb domain protein 96	2.67	3.97	9.72	2	0	1.35
Response to auxin	comp34925_c0_seq2	UniRef90_A0T1L8	R2R3 Myb30 transcription factor n=2 Tax=Vitis vinifera RepID=A0T1L8_VITVI	AT1G74650.1	myb domain protein 31	36.11	10.04	7.2	15.97	8.83	5.24
Response to auxin	comp34925_c0_seq3	UniRef90_A0T1L8	R2R3 Myb30 transcription factor n=2 Tax=Vitis vinifera RepID=A0T1L8_VITVI	AT3G47600.1	myb domain protein 94	8.57	8.73	12.67	5.66	3.34	4.41
Response to auxin	comp34925_c0_seq4	UniRef90_A0T1L8	R2R3 Myb30 transcription factor n=2 Tax=Vitis vinifera RepID=A0T1L8_VITVI	AT5G62470.2	myb domain protein 96	27.71	6.47	8.17	9.93	6.04	4.66
Response to auxin	comp54904_c0_seq1	UniRef90_A0T1L8	R2R3 Myb30 transcription factor n=2 Tax=Vitis vinifera RepID=A0T1L8_VITVI	AT1G74650.1	myb domain protein 31	4.57	3.04	1.79	3.24	4.34	1.3
Response to auxin	comp21531_c0_seq2	UniRef90_I1N667	Uncharacterized protein n=1 Tax=Glycine max RepID=I1N667_SOYBN	AT5G15310.2	myb domain protein 16	8.07	0	0.31	1.49	0.2	0.53
Response to auxin	comp22012_c0_seq1	UniRef90_Q02992	Protein 1 n=1 Tax=Petunia x hybrida RepID=Q02992_PETHY	AT3G01140.1	myb domain protein 106	14.49	2.62	5.49	2.16	2.07	2
Response to auxin	comp21531_c0_seq1	UniRef90_I1N667	Uncharacterized protein n=1 Tax=Glycine max RepID=I1N667_SOYBN	AT5G15310.2	myb domain protein 16	3.35	2.71	4.32	0.32	1.39	2.63
Response to auxin	comp24353_c0_seq1	UniRef90_F6H5T5	Putative uncharacterized protein n=2 Tax=Vitis vinifera RepID=F6H5T5_VITVI	AT3G28917.1	mini zinc finger 2	0.48	2.4	3.14	0.06	0.1	6.24
Response to auxin	comp48459_c0_seq1	UniRef90_F6H5T5	Putative uncharacterized protein n=2 Tax=Vitis vinifera RepID=F6H5T5_VITVI	AT1G74660.1	mini zinc finger 1	0	0.31	1.75	0.15	1.83	9.74
Response to auxin	comp16208_c0_seq1	UniRef90_B9H0F7	Predicted protein n=2 Tax=Populus trichocarpa RepID=B9H0F7_POPTR	AT3G28917.1	mini zinc finger 2	1.6	41.75	79.75	1.24	3.07	6.66
Response to auxin	comp21705_c0_seq2	UniRef90_A1IW23	MYB transcription factor (Fragment) n=1 Tax=Phillyrea latifolia RepID=A1IW23_9LAMI	AT1G70000.2	myb-like transcription factor family protein	11.12	14.09	13.08	7.25	9.46	10.03
Response to auxin	comp76534_c0_seq1	UniRef90_Q9LVE4	Early-responsive to dehydration stress-related protein n=3 Tax=Arabidopsis RepID=Q9LVE4_ARATH	AT3G21620.1	ERD (early-responsive to dehydration stress) family protein	0.92	1.04	0.82	1.32	0.26	0.98
Response to auxin	comp23441_c0_seq2	UniRef90_B9STM2	Putative uncharacterized protein n=1 Tax=Ricinus communis RepID=B9STM2_RICCO	AT3G21620.1	ERD (early-responsive to dehydration stress) family protein	5.93	5.39	4.37	4.17	6	5.67
Response to auxin	comp111906_c0_seq1	UniRef90_F6GV03	Putative uncharacterized protein n=1 Tax=Vitis vinifera RepID=F6GV03_VITVI			3.92	1.74	1.31	0.41	0	0.44
Response to auxin	comp30487_c0_seq1	UniRef90_F6GV03	Putative uncharacterized protein n=1 Tax=Vitis vinifera RepID=F6GV03_VITVI	AT1G07540.1	TRF-like 2	6.75	4.29	3.3	3.92	3.71	4.61
Response to auxin	comp7379_c0_seq1	UniRef90_F6GV03	Putative uncharacterized protein n=1 Tax=Vitis vinifera RepID=F6GV03_VITVI	AT1G07540.1	TRF-like 2	5.45	2.99	2.74	1.41	0.8	1.1
Response to auxin	comp35128_c0_seq3	UniRef90_F6GV03	Putative uncharacterized protein n=1 Tax=Vitis vinifera RepID=F6GV03_VITVI	AT1G07540.1	TRF-like 2	2.14	3.05	1.43	4.46	4.5	6.59
Response to auxin	comp10065_c0_seq1	UniRef90_A1IW23	MYB transcription factor (Fragment) n=1 Tax=Phillyrea latifolia RepID=A1IW23_9LAMI	AT1G70000.2	myb-like transcription factor family protein	11.98	9.29	8.17	5.75	4.25	8.25
Response to auxin	comp21705_c0_seq1	UniRef90_A1IW23	MYB transcription factor (Fragment) n=1 Tax=Phillyrea latifolia RepID=A1IW23_9LAMI	AT1G70000.2	myb-like transcription factor family protein	17.83	18.18	12.39	21.78	31.55	31.36
Response to auxin	comp63772_c0_seq1	UniRef90_P81392	Myb-related protein 306 n=1 Tax=Antirrhinum majus RepID=MYB06_ANTMA	AT3G28910.1	myb domain protein 30	5.94	2.28	3.06	2.4	1.92	1.82
Response to auxin	comp45806_c0_seq1	UniRef90_F6H5T6	Putative uncharacterized protein n=1 Tax=Vitis vinifera RepID=F6H5T6_VITVI	AT3G47600.1	myb domain protein 94	26.38	2.07	1.65	3.98	0.94	1.9
Response to auxin	comp16586_c0_seq1	UniRef90_F6H5T6	Putative uncharacterized protein n=1 Tax=Vitis vinifera RepID=F6H5T6_VITVI	AT3G28910.1	myb domain protein 30	14.11	24.4	40.88	14.61	8.74	16.33
Response to auxin	comp21185_c0_seq1	UniRef90_P25070	Calcium-binding protein CML24 n=2 Tax=Arabidopsis RepID=CML24_ARATH	AT5G37770.1	EF hand calcium-binding protein family	47.21	50.65	55.54	49.41	65.96	74.66
Response to auxin	comp97935_c0_seq1	UniRef90_B9P6R1	Predicted protein (Fragment) n=1 Tax=Populus trichocarpa RepID=B9P6R1_POPTR	AT5G50120.1	Transducin/WD40 repeat-like superfamily protein	0	3.37	3.14	0	0	0.4
Response to auxin	comp82282_c0_seq1	UniRef90_Q9CAJ8	At1g63840/T12P18_14 n=4 Tax=Arabidopsis RepID=Q9CAJ8_ARATH	AT1G63840.1	RING/U-box superfamily protein	2.7	1.98	1.9	1.61	0	1.01
Response to auxin	comp90702_c0_seq1	UniRef90_B9RE35	DNA binding protein, putative n=1 Tax=Ricinus communis RepID=B9RE35_RICCO	AT1G49010.1	Duplicated homeodomain-like superfamily protein	0.96	2.39	2.22	0.08	0.74	0.47
Response to auxin	comp106276_c0_seq1	UniRef90_B9RE35	DNA binding protein, putative n=1 Tax=Ricinus communis RepID=B9RE35_RICCO	AT1G49010.1	Duplicated homeodomain-like superfamily protein	0	0.8	0.54	0.76	1.59	1.5
Response to auxin	comp22080_c0_seq1	UniRef90_B9I8P3	Predicted protein n=1 Tax=Populus trichocarpa RepID=B9I8P3_POPTR	AT5G52660.2	Homeodomain-like superfamily protein	22.52	25.97	21.81	33.22	31.82	26.93
Response to auxin	comp48913_c0_seq1	UniRef90_B9I8P3	Predicted protein n=1 Tax=Populus trichocarpa RepID=B9I8P3_POPTR	AT5G52660.2	Homeodomain-like superfamily protein	1.65	2.2	2.12	4.14	3.18	1.73
Response to auxin	comp39996_c0_seq1	UniRef90_B9I8P3	Predicted protein n=1 Tax=Populus trichocarpa RepID=B9I8P3_POPTR	AT5G52660.2	Homeodomain-like superfamily protein	15.91	12.27	8.17	18.66	14.82	12.41
Response to auxin	comp38462_c0_seq1	UniRef90_B9I8P3	Predicted protein n=1 Tax=Populus trichocarpa RepID=B9I8P3_POPTR	AT5G52660.2	Homeodomain-like superfamily protein	21.54	25.24	17.74	27.16	23.36	15.81
Response to auxin	comp42218_c0_seq1	UniRef90_A5AM99	Putative uncharacterized protein n=1 Tax=Vitis vinifera RepID=A5AM99_VITVI	AT3G50410.1	OBF binding protein 1	4.61	0.54	1.46	12.6	15.95	6.4
Response to auxin	comp29991_c0_seq1	UniRef90_A5AM99	Putative uncharacterized protein n=1 Tax=Vitis vinifera RepID=A5AM99_VITVI	AT3G50410.1	OBF binding protein 1	3.1	0.35	0.26	6.02	7.62	5.09
Response to auxin	comp29991_c0_seq2	UniRef90_A5AM99	Putative uncharacterized protein n=1 Tax=Vitis vinifera RepID=A5AM99_VITVI	AT3G50410.1	OBF binding protein 1	18.51	9.51	4.35	4.26	10.24	13.17
Response to auxin	comp17294_c0_seq1	UniRef90_A5AM99	Putative uncharacterized protein n=1 Tax=Vitis vinifera RepID=A5AM99_VITVI	AT3G50410.1	OBF binding protein 1	3.28	1.3	1.53	14.16	14.76	9.4
Response to auxin	comp18306_c0_seq1	UniRef90_A5AM99	Putative uncharacterized protein n=1 Tax=Vitis vinifera RepID=A5AM99_VITVI	AT3G50410.1	OBF binding protein 1	20.56	9.13	11	6.67	6.02	12.38
Response to auxin	comp17304_c0_seq1	UniRef90_B6TLT1	Serine/threonine-protein phosphatase 2A 65 kDa regulatory subunit Abeta isoform n=1 Tax=Zea mays RepID=B6TLT1_MAIZE	AT3G25800.2	protein phosphatase 2A subunit A2	11.34	10.2	6.25	13.2	13.54	17.45
Response to auxin	comp27306_c0_seq1	UniRef90_Q38950	Serine/threonine-protein phosphatase 2A 65 kDa regulatory subunit A beta isoform n=40 Tax=Magnoliophyta RepID=2AAB_ARATH	AT3G25800.2	protein phosphatase 2A subunit A2	28.1	30.49	30.6	36.7	45.75	48.24
Response to auxin	comp12129_c0_seq1	UniRef90_Q38950	Serine/threonine-protein phosphatase 2A 65 kDa regulatory subunit A beta isoform n=40 Tax=Magnoliophyta RepID=2AAB_ARATH	AT3G25800.1	protein phosphatase 2A subunit A2	25.91	35.61	34.66	53.14	52.93	53.5
Response to auxin	comp31565_c0_seq1	UniRef90_B9SMV0	Nucleoporin, putative n=1 Tax=Ricinus communis RepID=B9SMV0_RICCO	AT1G80680.1	SUPPRESSOR OF AUXIN RESISTANCE 3	8.83	7.54	7.21	6.98	10.97	12.44
Response to auxin	comp32256_c0_seq1	UniRef90_B9GVZ7	Predicted protein n=3 Tax=Populus trichocarpa RepID=B9GVZ7_POPTR	AT1G54100.2	aldehyde dehydrogenase 7B4	12.92	33.35	30.44	36.22	70.4	58.68
Response to auxin	comp44971_c0_seq1	UniRef90_B9RFZ3	ATP binding protein, putative n=2 Tax=fabids RepID=B9RFZ3_RICCO	AT5G61980.1	ARF-GAP domain 1	2.22	3.95	5.78	2.86	8.31	6.66
Response to auxin	comp62679_c0_seq1	UniRef90_D7SH70	Putative uncharacterized protein n=2 Tax=Vitis vinifera RepID=D7SH70_VITVI	AT5G13300.1	ARF GTPase-activating protein	0.71	1.89	2.85	2.11	2.33	1.94
Response to auxin	comp34423_c0_seq1	UniRef90_D7TFH8	Putative uncharacterized protein n=1 Tax=Vitis vinifera RepID=D7TFH8_VITVI	AT5G13300.1	ARF GTPase-activating protein	5.13	4.43	2.97	6.29	7.58	7.17
Response to auxin	comp25175_c0_seq1	UniRef90_A8E664	Class III HD-Zip protein CNA2 (Fragment) n=1 Tax=Medicago truncatula RepID=A8E664_MEDTR	AT1G52150.3	Homeobox-leucine zipper family protein / lipid-binding START domain-containing protein	1.6	3.09	1.78	10.88	7.56	8.54
Response to auxin	comp25175_c0_seq2	UniRef90_Q5D1M2	Class III HD-Zip protein 5 n=12 Tax=rosids RepID=Q5D1M2_POPTR	AT1G52150.3	Homeobox-leucine zipper family protein / lipid-binding START domain-containing protein	3.26	6.36	3.58	11.13	6.74	10.07
Response to auxin	comp33196_c0_seq1	UniRef90_Q5D1L9	Class III HD-Zip protein 8 n=4 Tax=rosids RepID=Q5D1L9_POPTR	AT1G52150.1	Homeobox-leucine zipper family protein / lipid-binding START domain-containing protein	3.97	7.14	10.25	9.09	6.52	9.77
Response to auxin	comp43646_c0_seq1	UniRef90_G9M8X7	Putative ASYMMETRIC LEAVES1 (Fragment) n=11 Tax=Cayratia RepID=G9M8X7_9ROSI	AT2G37630.1	myb-like HTH transcriptional regulator family protein	3.32	3.37	3.4	3.87	3.77	8.01
Response to auxin	comp9529_c0_seq1	UniRef90_Q6Q504	Phantastica n=3 Tax=Solanaceae RepID=Q6Q504_TOBAC	AT2G37630.1	myb-like HTH transcriptional regulator family protein	8.94	7.46	9.86	4.14	7.26	9.43
Response to auxin	comp73641_c0_seq1	UniRef90_O65366	MYB-related transcription factor n=1 Tax=Antirrhinum majus RepID=O65366_ANTMA	AT2G37630.1	myb-like HTH transcriptional regulator family protein	1.19	1.97	1.83	0.71	1.63	1.97
Response to auxin	comp11132_c0_seq1	UniRef90_F6HZR1	Putative uncharacterized protein n=2 Tax=Vitis vinifera RepID=F6HZR1_VITVI	AT2G33310.3	auxin-induced protein 13	64.93	116.49	74.02	31.76	50.45	62.74
Response to auxin	comp1398_c0_seq1	UniRef90_G9HPW1	IAA13 n=1 Tax=Solanum lycopersicum RepID=G9HPW1_SOLLC	AT2G33310.2	auxin-induced protein 13	0.64	2.57	2.65	0.14	1.13	2.56
Response to auxin	comp58197_c0_seq1	UniRef90_Q9SXK8	Heat shock factor n=1 Tax=Nicotiana tabacum RepID=Q9SXK8_TOBAC	AT5G45710.1	winged-helix DNA-binding transcription factor family protein	2.08	0.49	1.76	2.94	2.56	3.77
Response to auxin	comp38148_c0_seq1	UniRef90_B9S778	Armadillo repeat-containing protein, putative n=1 Tax=Ricinus communis RepID=B9S778_RICCO	AT4G33940.1	RING/U-box superfamily protein	7.38	9.33	11.02	8.89	10.15	9.78
Response to auxin	comp24595_c0_seq2	UniRef90_B9S778	Armadillo repeat-containing protein, putative n=1 Tax=Ricinus communis RepID=B9S778_RICCO	AT4G33940.1	RING/U-box superfamily protein	2.22	3.65	2.62	1.08	1.81	2.11
Response to auxin	comp24595_c0_seq3	UniRef90_B9S778	Armadillo repeat-containing protein, putative n=1 Tax=Ricinus communis RepID=B9S778_RICCO	AT4G33940.1	RING/U-box superfamily protein	8.86	11.59	10.23	2.55	4.16	6.02
Response to auxin	comp24595_c0_seq4	UniRef90_B9S778	Armadillo repeat-containing protein, putative n=1 Tax=Ricinus communis RepID=B9S778_RICCO	AT4G33940.1	RING/U-box superfamily protein	0.48	1.57	1.04	1.15	1.77	1.58
Response to auxin	comp2472_c0_seq1	UniRef90_F6GV45	Putative uncharacterized protein n=2 Tax=Vitis vinifera RepID=F6GV45_VITVI	AT5G59780.2	myb domain protein 59	9.75	1.65	0.62	0	0.41	0.19
Response to auxin	comp36019_c0_seq1	UniRef90_B9GTB2	Predicted protein n=2 Tax=Populus trichocarpa RepID=B9GTB2_POPTR	AT3G63010.1	alpha/beta-Hydrolases superfamily protein	26.51	20.29	22.93	73.3	113.28	80.48
Response to auxin	comp51302_c0_seq1	UniRef90_F6HKS5	Putative uncharacterized protein n=1 Tax=Vitis vinifera RepID=F6HKS5_VITVI	AT3G51860.1	cation exchanger 3	1.59	1.71	0.71	11.35	4.31	3.84
Response to auxin	comp6929_c0_seq1	UniRef90_B9SQ31	Vacuolar cation/proton exchanger 1a, putative n=1 Tax=Ricinus communis RepID=B9SQ31_RICCO	AT3G51860.1	cation exchanger 3	4.25	2.35	2.43	3.26	2.68	2.54
Response to auxin	comp58178_c0_seq1	UniRef90_G7KSA1	Vacuolar cation/proton exchanger n=3 Tax=Papilionoideae RepID=G7KSA1_MEDTR	AT3G51860.1	cation exchanger 3	1.62	0.84	0.51	3.81	2.38	1.33
Response to auxin	comp35545_c0_seq1	UniRef90_B9SQ31	Vacuolar cation/proton exchanger 1a, putative n=1 Tax=Ricinus communis RepID=B9SQ31_RICCO	AT3G51860.1	cation exchanger 3	137.26	161.79	111.15	76.29	170.74	179.66
Response to auxin	comp46353_c0_seq1	UniRef90_F6H5V0	Putative uncharacterized protein n=2 Tax=Vitis vinifera RepID=F6H5V0_VITVI	AT5G39610.1	NAC domain containing protein 6	7.07	3.04	3.37	3.1	6.39	7.98
Response to auxin	comp68179_c0_seq1	UniRef90_UPI000198543C	UPI000198543C related cluster n=1 Tax=unknown RepID=UPI000198543C	AT1G78100.1	F-box family protein	2.86	1.64	0.55	2.53	2.3	3.37
Response to auxin	comp36216_c0_seq1	UniRef90_UPI000198543C	UPI000198543C related cluster n=1 Tax=unknown RepID=UPI000198543C	AT1G78100.1	F-box family protein	49.03	38.61	27.42	21.06	24.47	44.88
Response to auxin	comp27709_c0_seq1	UniRef90_F6HTQ4	Putative uncharacterized protein n=2 Tax=Vitis vinifera RepID=F6HTQ4_VITVI	AT1G33410.2	SUPPRESSOR OF AUXIN RESISTANCE1	2.71	3.71	2.94	3.6	4.91	5.52
Response to auxin	comp107189_c0_seq1	UniRef90_F6HTQ5	Putative uncharacterized protein (Fragment) n=1 Tax=Vitis vinifera RepID=F6HTQ5_VITVI	AT1G33410.2	SUPPRESSOR OF AUXIN RESISTANCE1	0.8	0.57	0.25	0.99	0.78	1.41
Response to auxin	comp27233_c0_seq1	UniRef90_D7SKZ6	Putative uncharacterized protein n=1 Tax=Vitis vinifera RepID=D7SKZ6_VITVI	AT1G08030.1	tyrosylprotein sulfotransferase	1.71	1.84	3.82	4.62	4.89	3.45
Response to auxin	comp27233_c0_seq2	UniRef90_D7SKZ6	Putative uncharacterized protein n=1 Tax=Vitis vinifera RepID=D7SKZ6_VITVI	AT1G08030.1	tyrosylprotein sulfotransferase	4.26	4.74	2.37	3.88	4.96	4.5
Response to auxin	comp56767_c0_seq1	UniRef90_D7SKZ6	Putative uncharacterized protein n=1 Tax=Vitis vinifera RepID=D7SKZ6_VITVI	AT1G08030.1	tyrosylprotein sulfotransferase	2.24	2.25	2.17	2.7	3.66	2.91
Response to auxin	comp91151_c0_seq1	UniRef90_F6H697	Putative uncharacterized protein n=1 Tax=Vitis vinifera RepID=F6H697_VITVI	AT2G14960.1	Auxin-responsive GH3 family protein	1.59	0	0.2	0.14	1.9	2.69
Response to auxin	comp74225_c0_seq1	UniRef90_F6H697	Putative uncharacterized protein n=1 Tax=Vitis vinifera RepID=F6H697_VITVI	AT2G14960.1	Auxin-responsive GH3 family protein	0.52	0.49	0.11	0.46	2.92	3.01
Response to auxin	comp12141_c0_seq1	UniRef90_Q9ZSD5	Syntaxin-related protein Nt-syr1 n=1 Tax=Nicotiana tabacum RepID=Q9ZSD5_TOBAC	AT3G11820.1	syntaxin of plants 121	62.62	53.17	42.8	55.71	46.36	72.14
Response to auxin	comp36960_c0_seq1	UniRef90_Q9ZSD5	Syntaxin-related protein Nt-syr1 n=1 Tax=Nicotiana tabacum RepID=Q9ZSD5_TOBAC	AT3G11820.1	syntaxin of plants 121	28.25	31.2	19.72	62.21	57.3	69.63
Response to auxin	comp21849_c0_seq1	UniRef90_Q9ZSD5	Syntaxin-related protein Nt-syr1 n=1 Tax=Nicotiana tabacum RepID=Q9ZSD5_TOBAC	AT3G11820.1	syntaxin of plants 121	25.04	35.97	19.55	39.38	50.73	57.37
Response to auxin	comp18773_c0_seq1	UniRef90_B9SA80	Transcriptional adaptor, putative n=1 Tax=Ricinus communis RepID=B9SA80_RICCO	AT4G16420.1	homolog of yeast ADA2 2B	3.25	2.89	2.18	4.89	2.5	5.33
Response to auxin	comp33723_c0_seq1	UniRef90_A5BQ32	Putative uncharacterized protein n=3 Tax=Vitis vinifera RepID=A5BQ32_VITVI	AT4G16420.3	homolog of yeast ADA2 2B	5.46	5.78	5.06	5.27	5.81	6.46
Response to auxin	comp132425_c0_seq1	UniRef90_D7TE14	Putative uncharacterized protein n=2 Tax=Vitis vinifera RepID=D7TE14_VITVI	AT3G63300.2	FORKED 1	0.28	0.27	0.54	0.25	1.19	0.54
Response to auxin	comp35474_c0_seq1	UniRef90_I1MZD8	Uncharacterized protein n=2 Tax=Glycine max RepID=I1MZD8_SOYBN	AT5G37770.1	EF hand calcium-binding protein family	535.98	295.97	277.94	475.31	552.33	606.25
Response to auxin	comp36118_c0_seq1	UniRef90_I1MZD8	Uncharacterized protein n=2 Tax=Glycine max RepID=I1MZD8_SOYBN	AT1G18210.2	Calcium-binding EF-hand family protein	33.02	57.58	50.98	24.11	40.15	54.96
Response to auxin	comp25620_c0_seq1	UniRef90_Q9M7R0	Calcium-binding allergen Ole e 8 n=1 Tax=Olea europaea RepID=ALL8_OLEEU	AT1G18210.2	Calcium-binding EF-hand family protein	385.69	321.41	328.07	102.96	161.27	261.8
Response to auxin	comp83157_c0_seq1	UniRef90_UPI00023B2BD9	UPI00023B2BD9 related cluster n=1 Tax=unknown RepID=UPI00023B2BD9			0.86	0.23	0.63	0.55	3.47	1.31
Response to auxin	comp5869_c0_seq1	UniRef90_B9S8V8	NAC domain-containing protein, putative n=1 Tax=Ricinus communis RepID=B9S8V8_RICCO	AT1G26870.1	NAC (No Apical Meristem) domain transcriptional regulator superfamily protein	0.62	0.94	0.55	1	1.92	1.56
Response to auxin	comp100105_c0_seq1	UniRef90_B9IJW7	NAC domain protein, IPR003441 n=1 Tax=Populus trichocarpa RepID=B9IJW7_POPTR			0.93	1.46	0.69	2.36	0.98	0.82
Response to auxin	comp28232_c0_seq1	UniRef90_F6HA24	Putative uncharacterized protein n=3 Tax=Vitis vinifera RepID=F6HA24_VITVI	AT5G12330.4	Lateral root primordium (LRP) protein-related	6.58	6	4.42	4.94	8.54	13.77
Response to auxin	comp34743_c0_seq1	UniRef90_F6HA24	Putative uncharacterized protein n=3 Tax=Vitis vinifera RepID=F6HA24_VITVI	AT5G12330.4	Lateral root primordium (LRP) protein-related	10.04	10.06	11.07	8.97	8.94	16.24
Response to auxin	comp44606_c0_seq1	UniRef90_UPI000198427F	UPI000198427F related cluster n=1 Tax=unknown RepID=UPI000198427F	AT1G19220.1	auxin response factor 19	5.06	6.15	3.74	8.65	4.59	9.86
Response to auxin	comp14313_c0_seq1	UniRef90_UPI000198427F	UPI000198427F related cluster n=1 Tax=unknown RepID=UPI000198427F	AT5G20730.3	Transcriptional factor B3 family protein / auxin-responsive factor AUX/IAA-related	9.79	12.33	10.87	16.59	15.75	24.58
Response to auxin	comp34212_c0_seq3	UniRef90_UPI000198427F	UPI000198427F related cluster n=1 Tax=unknown RepID=UPI000198427F	AT5G20730.3	Transcriptional factor B3 family protein / auxin-responsive factor AUX/IAA-related	31.95	41.22	41.94	36.11	38.63	52.9
Response to auxin	comp34212_c0_seq4	UniRef90_B9INC7	Predicted protein n=1 Tax=Populus trichocarpa RepID=B9INC7_POPTR	AT1G19220.1	auxin response factor 19	20.92	36.12	29.54	31.65	39.16	47.43
Response to auxin	comp8282_c1_seq1	UniRef90_Q9LRZ5	Phospholipase D p1 n=2 Tax=Arabidopsis RepID=PLDP1_ARATH	AT3G16785.1	phospholipase D P1	1.12	0.76	0.31	4.16	2.03	0.16
Response to auxin	comp68733_c0_seq1	UniRef90_A5C4C1	Putative uncharacterized protein n=1 Tax=Vitis vinifera RepID=A5C4C1_VITVI	AT2G34650.1	Protein kinase superfamily protein	0.93	0.66	0.78	0.69	2.01	2.73
Response to auxin	comp109513_c0_seq1	UniRef90_A5C4C1	Putative uncharacterized protein n=1 Tax=Vitis vinifera RepID=A5C4C1_VITVI	AT2G34650.1	Protein kinase superfamily protein	0.77	0.54	0.49	0.68	0.27	1.76
Response to auxin	comp117391_c0_seq1	UniRef90_G7L9M4	Protein kinase G11A n=1 Tax=Medicago truncatula RepID=G7L9M4_MEDTR	AT2G34650.1	Protein kinase superfamily protein	0.21	0.2	0.41	0	1.5	1.44
Response to auxin	comp63686_c0_seq1	UniRef90_I1M1I1	Uncharacterized protein n=2 Tax=Glycine max RepID=I1M1I1_SOYBN	AT2G34650.1	Protein kinase superfamily protein	1.7	1.17	1.47	1.66	1.63	2.61
Response to auxin	comp71977_c0_seq1	UniRef90_I1M1I1	Uncharacterized protein n=2 Tax=Glycine max RepID=I1M1I1_SOYBN	AT2G34650.1	Protein kinase superfamily protein	1.99	0.79	1.39	1.12	1.47	2.77
Response to auxin	comp72178_c0_seq1	UniRef90_G7IP53	Protein kinase G11A n=1 Tax=Medicago truncatula RepID=G7IP53_MEDTR	AT2G34650.1	Protein kinase superfamily protein	2.06	1.52	1.99	0.88	1.51	2.25
Response to auxin	comp83462_c0_seq1	UniRef90_F6GU14	Putative uncharacterized protein n=1 Tax=Vitis vinifera RepID=F6GU14_VITVI	AT2G28350.1	auxin response factor 10	1.79	1.19	1.36	2.03	1.42	1.55
Response to auxin	comp30807_c0_seq1	UniRef90_B9HLK7	Predicted protein n=2 Tax=Populus trichocarpa RepID=B9HLK7_POPTR	AT4G30080.1	auxin response factor 16	4.96	5.4	6.04	2.21	1.64	1.61
Response to auxin	comp11520_c0_seq1	UniRef90_I1MQT7	Uncharacterized protein n=3 Tax=Glycine max RepID=I1MQT7_SOYBN	AT2G02560.2	cullin-associated and neddylation dissociated	8.71	12.51	10.95	11.52	15.23	18.09
Response to auxin	comp49567_c0_seq1	UniRef90_A5BKM1	Putative uncharacterized protein n=1 Tax=Vitis vinifera RepID=A5BKM1_VITVI	AT1G52150.2	Homeobox-leucine zipper family protein / lipid-binding START domain-containing protein	1	2.8	4.11	2.92	2.82	2.89
Response to auxin	comp64155_c0_seq1	UniRef90_A5BWB1	Putative uncharacterized protein n=1 Tax=Vitis vinifera RepID=A5BWB1_VITVI	AT1G77690.1	like AUX1 3	5.47	2.03	2.22	1.01	1.34	1.71
Response to ABA	comp12869_c0_seq1	UniRef90_Q8H0I1	Putative uncharacterized protein B57 n=1 Tax=Nicotiana tabacum RepID=Q8H0I1_TOBAC	AT5G52300.2	CAP160 protein	49.99	100.69	51.18	11.27	7.55	11.76
Response to ABA	comp11464_c0_seq1	UniRef90_Q9ZSD5	Syntaxin-related protein Nt-syr1 n=1 Tax=Nicotiana tabacum RepID=Q9ZSD5_TOBAC	AT3G11820.1	syntaxin of plants 121	32.69	47.33	37.41	65.3	62.32	60.91
Response to ABA	comp38738_c0_seq1	UniRef90_Q9ZSD5	Syntaxin-related protein Nt-syr1 n=1 Tax=Nicotiana tabacum RepID=Q9ZSD5_TOBAC	AT3G11820.1	syntaxin of plants 121	23.05	14.74	8.45	5.39	4.52	7
Response to ABA	comp29589_c0_seq2	UniRef90_B9GS36	Predicted protein n=1 Tax=Populus trichocarpa RepID=B9GS36_POPTR	AT2G31320.1	poly(ADP-ribose) polymerase 2	4.25	5.85	3.3	2.75	4.3	5.41
Response to ABA	comp121677_c0_seq1	UniRef90_B9GS36	Predicted protein n=1 Tax=Populus trichocarpa RepID=B9GS36_POPTR	AT2G31320.1	poly(ADP-ribose) polymerase 2	0.76	1.07	0.08	0.68	0.53	1.28
Response to ABA	comp32001_c0_seq1	UniRef90_D7SVW7	Putative uncharacterized protein n=2 Tax=Vitis vinifera RepID=D7SVW7_VITVI	AT5G67080.1	mitogen-activated protein kinase kinase kinase 19	52.63	55.96	35.05	14.64	14.47	19.52
Response to ABA	comp24142_c0_seq1	UniRef90_UPI00023B2120	UPI00023B2120 related cluster n=1 Tax=unknown RepID=UPI00023B2120	AT2G23460.1	extra-large G-protein 1	2.9	3.2	1.38	3.74	3.94	6.2
Response to ABA	comp29485_c0_seq1	UniRef90_D7TPV0	Putative uncharacterized protein n=2 Tax=Vitis vinifera RepID=D7TPV0_VITVI	AT2G23460.1	extra-large G-protein 1	6.72	8.18	7.92	13.14	11.59	12.88
Response to ABA	comp31592_c0_seq1	UniRef90_D7TPV0	Putative uncharacterized protein n=2 Tax=Vitis vinifera RepID=D7TPV0_VITVI	AT2G23460.1	extra-large G-protein 1	4.82	6.16	4.56	8.87	7.68	14.24
Response to ABA	comp31592_c0_seq2	UniRef90_B9RZF5	GTP-binding protein alpha subunit, gna, putative n=1 Tax=Ricinus communis RepID=B9RZF5_RICCO	AT2G23460.1	extra-large G-protein 1	4.74	6.3	6.65	2.94	7.62	9.84
Response to ABA	comp36268_c0_seq1	UniRef90_Q70I24	SUMO E2 conjugating enzyme SCE1 n=9 Tax=Spermatophyta RepID=Q70I24_NICBE	AT3G57870.1	sumo conjugation enzyme 1	28.18	55.79	84.97	48.99	65.81	54.24
Response to ABA	comp3852_c0_seq1	UniRef90_B9RGP7	Putative uncharacterized protein n=1 Tax=Ricinus communis RepID=B9RGP7_RICCO	AT1G16060.1	ARIA-interacting double AP2 domain protein	2.89	2.72	5.4	0.94	0.83	0.73
Response to ABA	comp65932_c0_seq1	UniRef90_B9IM93	AP2 domain-containing transcription factor n=1 Tax=Populus trichocarpa RepID=B9IM93_POPTR	AT1G16060.1	ARIA-interacting double AP2 domain protein	3.97	1.75	1.85	1.16	0.74	0.78
Response to ABA	comp98908_c0_seq1	UniRef90_F6HBY5	Putative uncharacterized protein n=1 Tax=Vitis vinifera RepID=F6HBY5_VITVI	AT1G79700.2	Integrase-type DNA-binding superfamily protein	2.56	1.15	1.31	0.65	0.69	1.35
Response to ABA	comp19896_c0_seq1	UniRef90_A5AX01	Putative uncharacterized protein n=3 Tax=Vitis vinifera RepID=A5AX01_VITVI	AT3G19290.3	ABRE binding factor 4	22.97	20.8	14.88	28.61	19.96	23.67
Response to ABA	comp31361_c0_seq1	UniRef90_Q9M4H1	Putative ripening-related bZIP protein n=1 Tax=Vitis vinifera RepID=Q9M4H1_VITVI	AT3G19290.3	ABRE binding factor 4	8.17	6.4	4.61	19.95	9.93	11.57
Response to ABA	comp31361_c0_seq2	UniRef90_Q9M4H1	Putative ripening-related bZIP protein n=1 Tax=Vitis vinifera RepID=Q9M4H1_VITVI	AT3G19290.3	ABRE binding factor 4	12.2	5.42	2.39	2.56	10.78	6.9
Response to ABA	comp37089_c0_seq1	UniRef90_Q400L1	Transcription factor BZIP1 n=1 Tax=Catharanthus roseus RepID=Q400L1_CATRO	AT3G19290.1	ABRE binding factor 4	21.04	22.8	22.54	24.33	21.1	15.06
Response to ABA	comp32767_c0_seq1	UniRef90_E1APJ5	ABRE binding factor n=3 Tax=Solanum RepID=E1APJ5_SOLTU	AT3G19290.1	ABRE binding factor 4	4.45	3.04	2.34	10.41	12.55	4.18
Response to ABA	comp32767_c0_seq2	UniRef90_B9R7B6	DNA binding protein, putative n=1 Tax=Ricinus communis RepID=B9R7B6_RICCO	AT1G45249.1	abscisic acid responsive elements-binding factor 2	11.43	7.21	4.5	26.77	19.23	16.93
Response to ABA	comp25347_c0_seq1	UniRef90_E1APJ5	ABRE binding factor n=3 Tax=Solanum RepID=E1APJ5_SOLTU	AT1G45249.3	abscisic acid responsive elements-binding factor 2	31.72	22.13	15.21	50.91	33.73	36.03
Response to ABA	comp41194_c0_seq1	UniRef90_Q94IB2	Phi-2 n=1 Tax=Nicotiana tabacum RepID=Q94IB2_TOBAC	AT1G45249.3	abscisic acid responsive elements-binding factor 2	11.52	6.43	3.93	7.43	11.45	10.43
Response to ABA	comp31590_c0_seq1	UniRef90_B9R7B6	DNA binding protein, putative n=1 Tax=Ricinus communis RepID=B9R7B6_RICCO	AT3G19290.1	ABRE binding factor 4	63.79	45.44	37.08	85.6	69.53	54.59
Response to ABA	comp31590_c0_seq2	UniRef90_Q400L1	Transcription factor BZIP1 n=1 Tax=Catharanthus roseus RepID=Q400L1_CATRO	AT3G19290.1	ABRE binding factor 4	40.01	29.69	27.23	43.96	41.64	30.12
Response to ABA	comp40324_c0_seq1	UniRef90_Q400L1	Transcription factor BZIP1 n=1 Tax=Catharanthus roseus RepID=Q400L1_CATRO	AT1G45249.3	abscisic acid responsive elements-binding factor 2	10.03	6.37	6.98	7.12	12.91	10.01
Response to ABA	comp15667_c0_seq1	UniRef90_F6HPG0	Putative uncharacterized protein n=1 Tax=Vitis vinifera RepID=F6HPG0_VITVI	AT2G38280.2	AMP deaminase, putative / myoadenylate deaminase, putative	3.66	5.2	5.45	5.34	8.02	7.24
Response to ABA	comp75985_c0_seq1	UniRef90_D7SY29	Putative uncharacterized protein n=1 Tax=Vitis vinifera RepID=D7SY29_VITVI	AT2G38280.2	AMP deaminase, putative / myoadenylate deaminase, putative	1.46	1.61	1.08	1.31	1.71	1.41
Response to ABA	comp46371_c0_seq1	UniRef90_F6H309	Putative uncharacterized protein n=2 Tax=Vitis vinifera RepID=F6H309_VITVI	AT5G11270.1	overexpressor of cationic peroxidase 3	2.8	3.31	1.14	4.27	6.02	3.87
Response to ABA	comp43366_c0_seq1	UniRef90_F6H309	Putative uncharacterized protein n=2 Tax=Vitis vinifera RepID=F6H309_VITVI	AT5G11270.1	overexpressor of cationic peroxidase 3	4.73	6.01	5.39	6.69	7.92	5.54
Response to ABA	comp33852_c0_seq1	UniRef90_B9T1I5	AMP deaminase, putative n=1 Tax=Ricinus communis RepID=B9T1I5_RICCO	AT2G38280.2	AMP deaminase, putative / myoadenylate deaminase, putative	15.47	16.56	12.97	15.28	16.24	14.62
Response to ABA	comp65964_c0_seq1	UniRef90_D7SY29	Putative uncharacterized protein n=1 Tax=Vitis vinifera RepID=D7SY29_VITVI	AT2G38280.2	AMP deaminase, putative / myoadenylate deaminase, putative	0.88	1.93	0.93	2.09	1.03	2.4
Response to ABA	comp29857_c0_seq1	UniRef90_D7TAJ5	Putative uncharacterized protein n=1 Tax=Vitis vinifera RepID=D7TAJ5_VITVI	AT3G26090.1	G-protein coupled receptors;GTPase activators	0.65	3.72	1.11	4.01	4.11	3.11
Response to ABA	comp29857_c0_seq2	UniRef90_D7TAJ5	Putative uncharacterized protein n=1 Tax=Vitis vinifera RepID=D7TAJ5_VITVI	AT3G26090.1	G-protein coupled receptors;GTPase activators	3.15	2.85	3.46	3.61	6.35	5.95
Response to ABA	comp54812_c0_seq1	UniRef90_D7TAJ5	Putative uncharacterized protein n=1 Tax=Vitis vinifera RepID=D7TAJ5_VITVI	AT3G26090.1	G-protein coupled receptors;GTPase activators	0.79	1.85	0.42	2.81	2.4	3.74
Response to ABA	comp4228_c0_seq1	UniRef90_B9RIC7	Calcium-dependent protein kinase, putative n=2 Tax=core eudicotyledons RepID=B9RIC7_RICCO	AT3G57530.1	calcium-dependent protein kinase 32	1.62	1.79	0.68	2.68	2.28	1.46
Response to ABA	comp39155_c0_seq1	UniRef90_B7FIE4	Putative uncharacterized protein n=1 Tax=Medicago truncatula RepID=B7FIE4_MEDTR	AT2G43790.1	MAP kinase 6	9.89	8.58	6.02	15.84	14.78	13.85
Response to ABA	comp32701_c0_seq1	UniRef90_F6HEV0	Putative uncharacterized protein n=1 Tax=Vitis vinifera RepID=F6HEV0_VITVI	AT1G49540.1	elongator protein 2	8.17	9.88	9.68	1.93	1.27	2.17
Response to ABA	comp32701_c0_seq2	UniRef90_F6HEV0	Putative uncharacterized protein n=1 Tax=Vitis vinifera RepID=F6HEV0_VITVI	AT1G49540.1	elongator protein 2	9.66	22.36	20	2.46	3.51	3.54
Response to ABA	comp27083_c0_seq1	UniRef90_B9SDI4	Bel1 homeotic protein, putative n=1 Tax=Ricinus communis RepID=B9SDI4_RICCO	AT2G35940.3	BEL1-like homeodomain 1	68.82	92.89	96.19	121.36	105.29	144.65
Response to ABA	comp20029_c0_seq1	UniRef90_B2ZTD0	BEL29 protein n=3 Tax=Solanum RepID=B2ZTD0_SOLBR	AT2G35940.3	BEL1-like homeodomain 1	12.17	16.19	8.02	12.79	13.54	22.24
Response to ABA	comp11613_c0_seq1	UniRef90_B2ZTD0	BEL29 protein n=3 Tax=Solanum RepID=B2ZTD0_SOLBR	AT2G35940.3	BEL1-like homeodomain 1	31.11	48.09	34.56	36.67	34.18	60.12
Response to ABA	comp12812_c0_seq1	UniRef90_I1JGH7	Uncharacterized protein n=2 Tax=Glycine max RepID=I1JGH7_SOYBN	AT2G35940.3	BEL1-like homeodomain 1	35.75	73.06	61.33	40.14	44.24	59.38
Response to ABA	comp36003_c0_seq1	UniRef90_B9SDI4	Bel1 homeotic protein, putative n=1 Tax=Ricinus communis RepID=B9SDI4_RICCO	AT2G35940.3	BEL1-like homeodomain 1	83.02	73.49	72.07	113.62	119.1	134.61
Response to ABA	comp40171_c0_seq1	UniRef90_A5AZH8	Putative uncharacterized protein n=2 Tax=Vitis vinifera RepID=A5AZH8_VITVI	AT2G35940.3	BEL1-like homeodomain 1	7.3	5.38	4.04	9.05	9.36	18.14
Response to ABA	comp32259_c0_seq2	UniRef90_D8R303	Putative uncharacterized protein n=2 Tax=Selaginella moellendorffii RepID=D8R303_SELML	AT2G36530.1	Enolase	0.94	0	0	0	0.76	0
Response to ABA	comp22700_c0_seq1	UniRef90_P93212	14-3-3 protein 7 n=14 Tax=core eudicotyledons RepID=14337_SOLLC	AT1G34760.1	general regulatory factor 11	2.03	2.45	2.18	9.62	6.08	5.55
Response to ABA	comp22700_c0_seq2	UniRef90_P93212	14-3-3 protein 7 n=14 Tax=core eudicotyledons RepID=14337_SOLLC	AT1G34760.1	general regulatory factor 11	2.79	4.39	3.51	8.43	10.41	6.3
Response to ABA	comp22700_c0_seq3	UniRef90_P93212	14-3-3 protein 7 n=14 Tax=core eudicotyledons RepID=14337_SOLLC	AT1G34760.2	general regulatory factor 11	19.87	35	39.11	90.48	100.95	138.06
Response to ABA	comp28432_c0_seq1	UniRef90_E3VJP8	Calcium-dependent protein kinase 8 n=2 Tax=Solanaceae RepID=E3VJP8_TOBAC	AT3G57530.1	calcium-dependent protein kinase 32	54.77	60.64	35.98	49.01	23.62	24.28
Response to ABA	comp21035_c0_seq1	UniRef90_E3VJP8	Calcium-dependent protein kinase 8 n=2 Tax=Solanaceae RepID=E3VJP8_TOBAC	AT3G57530.1	calcium-dependent protein kinase 32	3.34	4.22	2.23	7.48	5.49	7.36
Response to ABA	comp26351_c0_seq1	UniRef90_C9WVP5	Calcium dependent protein kinase 32 n=2 Tax=rosids RepID=C9WVP5_GOSHI	AT3G57530.1	calcium-dependent protein kinase 32	12.89	19.17	14.68	25.44	24.59	22.5
Response to ABA	comp11712_c0_seq1	UniRef90_E3VJP8	Calcium-dependent protein kinase 8 n=2 Tax=Solanaceae RepID=E3VJP8_TOBAC	AT3G57530.1	calcium-dependent protein kinase 32	30.31	31.29	22.64	20.44	17.25	23.72
Response to ABA	comp11712_c0_seq2	UniRef90_E3VJP8	Calcium-dependent protein kinase 8 n=2 Tax=Solanaceae RepID=E3VJP8_TOBAC	AT3G57530.1	calcium-dependent protein kinase 32	10.59	9.92	4.31	10.3	6.13	8.89
Response to ABA	comp29123_c0_seq1	UniRef90_Q6KC54	Calcium-dependent protein kinase 8 n=1 Tax=Nicotiana plumbaginifolia RepID=Q6KC54_NICPL	AT5G12480.1	calmodulin-domain protein kinase 7	6.36	7.24	4.43	9.82	11.88	13.9
Response to ABA	comp78013_c0_seq1	UniRef90_A5B3W3	Putative uncharacterized protein n=2 Tax=Vitis vinifera RepID=A5B3W3_VITVI	AT3G08550.1	elongation defective 1 protein / ELD1 protein	0.99	2.37	1.31	2.44	2.69	3.7
Response to ABA	comp34761_c0_seq2	UniRef90_Q8VXD5	SDL-1 protein n=1 Tax=Nicotiana plumbaginifolia RepID=Q8VXD5_NICPL	AT3G08550.1	elongation defective 1 protein / ELD1 protein	7.38	6.62	4.75	10.69	9.48	12.35
Response to ABA	comp27662_c0_seq2	UniRef90_C5G5X2	Pyrroline-5-carboxylate synthetase n=1 Tax=Apocynum venetum RepID=C5G5X2_9GENT	AT3G55610.1	delta 1-pyrroline-5-carboxylate synthase 2	4.5	4.96	5.64	7.39	8.89	4.31
Response to ABA	comp10901_c0_seq2	UniRef90_F6HCD9	Arginyl-tRNA--protein transferase 1 n=1 Tax=Vitis vinifera RepID=F6HCD9_VITVI	AT3G11240.1	arginine-tRNA protein transferase 2	7.59	7.16	5.54	8.85	9.53	12.14
Response to ABA	comp10901_c0_seq1	UniRef90_B9SLM9	Arginyl-tRNA--protein transferase 1 n=1 Tax=Ricinus communis RepID=B9SLM9_RICCO	AT5G05700.1	arginine-tRNA protein transferase 1	3.69	6.4	9.39	4.75	5.66	4.15
Response to ABA	comp24121_c0_seq1	UniRef90_F6I563	Putative uncharacterized protein n=2 Tax=Vitis vinifera RepID=F6I563_VITVI	AT1G55870.1	Polynucleotidyl transferase, ribonuclease H-like superfamily protein	4.88	5.47	5.29	5.91	6.22	6.52
Response to ABA	comp16661_c0_seq1	UniRef90_O48565	Calcium-dependent protein kinase n=1 Tax=Fragaria x ananassa RepID=O48565_FRAAN	AT3G57530.1	calcium-dependent protein kinase 32	35.53	28.54	12.16	30.7	12.81	18.48
Response to ABA	comp10057_c0_seq1	UniRef90_A7LLV4	Mitogen-activated protein kinase (Fragment) n=1 Tax=Olea europaea RepID=A7LLV4_OLEEU	AT4G01370.1	MAP kinase 4	12.15	11.37	11.9	5.95	11.47	8.39
Response to ABA	comp18454_c0_seq1	UniRef90_A7LLV4	Mitogen-activated protein kinase (Fragment) n=1 Tax=Olea europaea RepID=A7LLV4_OLEEU	AT4G01370.1	MAP kinase 4	25.43	28.64	25.08	18.94	22.74	23.05
Response to ABA	comp20230_c0_seq1	UniRef90_H6T4K4	Mitogen-activated protein kinase 4 n=3 Tax=Solanaceae RepID=H6T4K4_NICAT	AT4G01370.1	MAP kinase 4	59.3	55.58	44.48	52.34	61.31	63.21
Response to ABA	comp22419_c0_seq1	UniRef90_G8HZH0	Mitogen-activated protein kinase 1 n=3 Tax=rosids RepID=G8HZH0_9ROSA	AT4G01370.1	MAP kinase 4	12.13	6.45	2.96	11.73	7.01	8.71
Response to ABA	comp22419_c0_seq2	UniRef90_H6T4K4	Mitogen-activated protein kinase 4 n=3 Tax=Solanaceae RepID=H6T4K4_NICAT	AT4G01370.1	MAP kinase 4	10.59	9.68	6.97	7.62	8.76	13.38
Response to ABA	comp18454_c0_seq2	UniRef90_Q84XZ6	Mitogen-activated protein kinase 4 n=1 Tax=Petroselinum crispum RepID=Q84XZ6_PETCR	AT4G01370.1	MAP kinase 4	11	9.21	7.53	8.4	8.11	11.09
Response to ABA	comp79687_c0_seq1	UniRef90_B9RA78	Phosphoprotein phosphatase, putative n=1 Tax=Ricinus communis RepID=B9RA78_RICCO	AT5G23720.3	dual specificity protein phosphatase family protein	1.8	1.32	0.64	1.97	0.99	1.06
Response to ABA	comp31737_c0_seq1	UniRef90_I1M9B5	Uncharacterized protein n=5 Tax=Glycine max RepID=I1M9B5_SOYBN	AT5G20910.1	RING/U-box superfamily protein	11.65	11.88	10.47	19.2	21.74	20.69
Response to ABA	comp33029_c0_seq3	UniRef90_I1KL27	Uncharacterized protein n=14 Tax=rosids RepID=I1KL27_SOYBN	AT4G33950.1	Protein kinase superfamily protein	11.44	10.78	11.26	10.95	8.99	10.05
Response to ABA	comp33029_c0_seq5	UniRef90_I1KL27	Uncharacterized protein n=14 Tax=rosids RepID=I1KL27_SOYBN	AT4G33950.1	Protein kinase superfamily protein	8.92	9.06	9.72	8.03	10.84	12.12
Response to ABA	comp67832_c0_seq1	UniRef90_B8LKB4	Putative uncharacterized protein n=1 Tax=Picea sitchensis RepID=B8LKB4_PICSI	AT4G33950.1	Protein kinase superfamily protein	2.29	3.24	1.09	1.02	3.65	1.93
Response to ABA	comp50327_c0_seq1	UniRef90_D6N3H0	RNA helicase-like protein n=1 Tax=Gossypium hirsutum RepID=D6N3H0_GOSHI	AT3G53110.1	P-loop containing nucleoside triphosphate hydrolases superfamily protein	1.12	3.43	1.24	3.75	5.5	6.08
Response to ABA	comp31957_c0_seq1	UniRef90_D6N3H0	RNA helicase-like protein n=1 Tax=Gossypium hirsutum RepID=D6N3H0_GOSHI	AT3G53110.1	P-loop containing nucleoside triphosphate hydrolases superfamily protein	25.22	35.06	32	41.56	38.52	41.83
Response to ABA	comp91508_c0_seq1	UniRef90_O65570	Villin-4 n=4 Tax=Arabidopsis RepID=VILI4_ARATH	AT4G30160.2	villin 4	1.25	1.38	0.4	1.68	0.44	1.41
Response to ABA	comp52481_c0_seq1	UniRef90_D7SQC6	Putative uncharacterized protein n=2 Tax=Vitis vinifera RepID=D7SQC6_VITVI	AT4G30160.2	villin 4	1.35	2.67	1.26	2.7	2.65	4.35
Response to ABA	comp103630_c0_seq1	UniRef90_D7SQC6	Putative uncharacterized protein n=2 Tax=Vitis vinifera RepID=D7SQC6_VITVI	AT4G30160.2	villin 4	0.9	0.56	0.38	2.13	0.63	1.73
Response to ABA	comp34639_c0_seq2	UniRef90_B9N328	Predicted protein n=3 Tax=Populus trichocarpa RepID=B9N328_POPTR	AT4G30160.1	villin 4	1.86	2.43	1.25	3.25	4.88	4.52
Response to ABA	comp34639_c0_seq5	UniRef90_D7SQC6	Putative uncharacterized protein n=2 Tax=Vitis vinifera RepID=D7SQC6_VITVI	AT4G30160.1	villin 4	0.89	1.32	0.61	1.76	1.36	3.25
Response to ABA	comp62648_c0_seq1	UniRef90_D7SQC6	Putative uncharacterized protein n=2 Tax=Vitis vinifera RepID=D7SQC6_VITVI	AT4G30160.2	villin 4	1.4	0.94	1.27	2.68	2.82	4.45
Response to ABA	comp19321_c0_seq1	UniRef90_B9I3I9	Protein-L-isoaspartate O-methyltransferase n=1 Tax=Populus trichocarpa RepID=B9I3I9_POPTR	AT3G48330.2	protein-l-isoaspartate methyltransferase 1	15	19.53	13.85	21.6	29.69	28.14
Response to ABA	comp15662_c0_seq1	UniRef90_Q2I312	Protein-L-isoaspartate O-methyltransferase n=1 Tax=Vitis pseudoreticulata RepID=Q2I312_9ROSI	AT3G48330.2	protein-l-isoaspartate methyltransferase 1	11.87	16.21	16.55	10.86	13.75	14.46
Response to ABA	comp32142_c0_seq1	UniRef90_B9RAR0	Protein-L-isoaspartate O-methyltransferase n=1 Tax=Ricinus communis RepID=B9RAR0_RICCO	AT3G48330.2	protein-l-isoaspartate methyltransferase 1	25.77	40.91	39.11	31.54	43.88	38.86
Response to ABA	comp33029_c0_seq1	UniRef90_I1KL27	Uncharacterized protein n=14 Tax=rosids RepID=I1KL27_SOYBN	AT4G33950.1	Protein kinase superfamily protein	7.33	7.95	7.25	10.86	5.91	4.77
Response to ABA	comp33029_c0_seq2	UniRef90_I1KL27	Uncharacterized protein n=14 Tax=rosids RepID=I1KL27_SOYBN	AT4G33950.1	Protein kinase superfamily protein	5.8	6.76	6.32	8.22	7.06	5.73
Response to ABA	comp33029_c0_seq4	UniRef90_I1KL27	Uncharacterized protein n=14 Tax=rosids RepID=I1KL27_SOYBN	AT4G33950.1	Protein kinase superfamily protein	10.23	12.76	13.38	16.95	18.84	16.37
Response to ABA	comp30984_c0_seq1	UniRef90_B9T2W2	CBL-interacting serine/threonine-protein kinase, putative n=6 Tax=rosids RepID=B9T2W2_RICCO	AT2G26980.5	CBL-interacting protein kinase 3	7	6.85	3.99	14.83	14.7	12.88
Response to ABA	comp32755_c0_seq1	UniRef90_B9T2W2	CBL-interacting serine/threonine-protein kinase, putative n=6 Tax=rosids RepID=B9T2W2_RICCO	AT2G26980.4	CBL-interacting protein kinase 3	17.18	17.54	15.11	32.34	31.41	25.87
Response to ABA	comp18296_c0_seq1	UniRef90_B9T2W2	CBL-interacting serine/threonine-protein kinase, putative n=6 Tax=rosids RepID=B9T2W2_RICCO	AT2G26980.4	CBL-interacting protein kinase 3	7.42	21.15	9.52	54.1	47.6	34.98
Response to ABA	comp18296_c0_seq2	UniRef90_B9T2W2	CBL-interacting serine/threonine-protein kinase, putative n=6 Tax=rosids RepID=B9T2W2_RICCO	AT2G26980.4	CBL-interacting protein kinase 3	23.9	49.31	45.96	65.04	80.5	67.26
Response to ABA	comp10293_c0_seq1	UniRef90_Q40586	TAF-2 n=1 Tax=Nicotiana tabacum RepID=Q40586_TOBAC	AT2G46270.2	G-box binding factor 3	9.63	5.79	2.48	5.36	6.58	8.52
Response to ABA	comp17209_c0_seq1	UniRef90_Q40586	TAF-2 n=1 Tax=Nicotiana tabacum RepID=Q40586_TOBAC	AT2G46270.2	G-box binding factor 3	28.35	35.67	28.69	26.8	37.22	43.73
Response to ABA	comp32459_c0_seq2	UniRef90_Q40586	TAF-2 n=1 Tax=Nicotiana tabacum RepID=Q40586_TOBAC	AT2G46270.1	G-box binding factor 3	22.19	28.09	20.45	20.34	27.58	32.22
Response to ABA	comp35337_c0_seq1	UniRef90_D7UCK3	Putative uncharacterized protein n=2 Tax=Vitis vinifera RepID=D7UCK3_VITVI	AT2G46270.1	G-box binding factor 3	11.25	10.97	10.33	15.07	13.34	10.37
Response to ABA	comp35337_c0_seq4	UniRef90_D7UCK3	Putative uncharacterized protein n=2 Tax=Vitis vinifera RepID=D7UCK3_VITVI	AT2G46270.1	G-box binding factor 3	6.46	5.8	1.84	7.49	4.06	3.79
Response to ABA	comp35337_c0_seq7	UniRef90_Q9XHQ6	G-box binding protein 1 n=1 Tax=Catharanthus roseus RepID=Q9XHQ6_CATRO	AT2G46270.2	G-box binding factor 3	5.88	4.31	2.08	7.97	3.95	3.04
Response to ABA	comp46314_c0_seq1	UniRef90_B9RGG2	N-acetyltransferase, putative n=1 Tax=Ricinus communis RepID=B9RGG2_RICCO	AT3G08550.1	elongation defective 1 protein / ELD1 protein	2.78	4.31	3.28	5.32	4.75	6.33
Response to ABA	comp34761_c0_seq1	UniRef90_A5B3W3	Putative uncharacterized protein n=2 Tax=Vitis vinifera RepID=A5B3W3_VITVI	AT3G08550.1	elongation defective 1 protein / ELD1 protein	4.11	5.88	7.51	5.6	9.08	8.76
Response to ABA	comp35449_c0_seq1	UniRef90_Q9M6A0	Putative glycine-rich RNA binding protein 3 n=2 Tax=Catharanthus roseus RepID=Q9M6A0_CATRO	AT2G21660.2	cold, circadian rhythm, and rna binding 2	386.5	439.05	483.84	844.11	576.64	647.42
Response to ABA	comp35512_c0_seq1	UniRef90_Q9M6A0	Putative glycine-rich RNA binding protein 3 n=2 Tax=Catharanthus roseus RepID=Q9M6A0_CATRO	AT2G21660.2	cold, circadian rhythm, and rna binding 2	91.6	198.44	256.33	240.91	363.03	408.08
Response to ABA	comp13700_c0_seq1	UniRef90_P29756	Catalase-1/2 n=5 Tax=Phaseoleae RepID=CATA1_SOYBN	AT1G20630.1	catalase 1	2.65	7.15	15.75	1.47	0.52	1.08
Response to ABA	comp20004_c0_seq1	UniRef90_Q8S4Q2	Ethylene-responsive transciptional coactivator-like protein n=1 Tax=Retama raetam RepID=Q8S4Q2_9FABA	AT3G24500.1	multiprotein bridging factor 1C	2.04	11.96	7.88	5.01	1.15	0.5
Response to ABA	comp20004_c0_seq2	UniRef90_Q8S4Q2	Ethylene-responsive transciptional coactivator-like protein n=1 Tax=Retama raetam RepID=Q8S4Q2_9FABA	AT3G24500.1	multiprotein bridging factor 1C	0.84	1.8	0.58	2.36	1.26	1.02
Response to ABA	comp12367_c0_seq1	UniRef90_UPI00023B2090	UPI00023B2090 related cluster n=1 Tax=unknown RepID=UPI00023B2090	AT2G43790.1	MAP kinase 6	21.83	17.95	18.08	25.46	34.31	24.17
Response to ABA	comp14384_c0_seq1	UniRef90_A7LLV4	Mitogen-activated protein kinase (Fragment) n=1 Tax=Olea europaea RepID=A7LLV4_OLEEU	AT4G01370.1	MAP kinase 4	15.63	15.42	8.45	16.72	9.61	9.01
Response to ABA	comp35583_c0_seq1	UniRef90_A9PA39	Annexin n=2 Tax=Populus trichocarpa RepID=A9PA39_POPTR	AT1G35720.1	annexin 1	97.89	193.18	226.2	36.44	137.19	198.56
Response to ABA	comp32259_c0_seq1	UniRef90_D8R303	Putative uncharacterized protein n=2 Tax=Selaginella moellendorffii RepID=D8R303_SELML	AT2G36530.1	Enolase	2.7	6.56	4.23	12.82	8.87	8.52
Response to ABA	comp21632_c0_seq1	UniRef90_Q9SMN1	Gamma carbonic anhydrase-like 2, mitochondrial n=4 Tax=Arabidopsis RepID=GCAL2_ARATH	AT3G48680.1	gamma carbonic anhydrase-like 2	22.93	23.75	26.62	20.53	49.29	46.07
Response to ABA	comp16297_c0_seq1	UniRef90_A5C7S5	Putative uncharacterized protein n=2 Tax=Vitis vinifera RepID=A5C7S5_VITVI	AT3G48680.1	gamma carbonic anhydrase-like 2	3.04	4.71	3.85	3.19	10.04	7.33
Response to ABA	comp44991_c0_seq1	UniRef90_D7SVZ1	Methionine aminopeptidase n=1 Tax=Vitis vinifera RepID=D7SVZ1_VITVI	AT4G37040.1	methionine aminopeptidase 1D	2.38	3.98	4.6	6.36	5.28	3.06
Response to ABA	comp34573_c0_seq1	UniRef90_D7SVZ1	Methionine aminopeptidase n=1 Tax=Vitis vinifera RepID=D7SVZ1_VITVI	AT4G37040.1	methionine aminopeptidase 1D	6.16	9	8.34	14.37	11.31	7.53
Response to ABA	comp34573_c0_seq3	UniRef90_D7SVZ1	Methionine aminopeptidase n=1 Tax=Vitis vinifera RepID=D7SVZ1_VITVI	AT4G37040.1	methionine aminopeptidase 1D	0.7	3.31	2.2	4.78	5.69	7.72
Response to ABA	comp49222_c0_seq1	UniRef90_D7SVZ1	Methionine aminopeptidase n=1 Tax=Vitis vinifera RepID=D7SVZ1_VITVI	AT4G37040.1	methionine aminopeptidase 1D	0.82	2.58	1.91	4.4	4.04	3.7
Response to ABA	comp34687_c0_seq6	UniRef90_F6HJ09	Putative uncharacterized protein n=2 Tax=Vitis vinifera RepID=F6HJ09_VITVI	AT4G23180.1	cysteine-rich RLK (RECEPTOR-like protein kinase) 10	2.26	2.65	2.99	8.49	4.93	4.65
Response to ABA	comp34687_c0_seq10	UniRef90_F6HJ09	Putative uncharacterized protein n=2 Tax=Vitis vinifera RepID=F6HJ09_VITVI	AT4G23180.1	cysteine-rich RLK (RECEPTOR-like protein kinase) 10	0.77	0	0.39	1.34	0.8	0.84
Response to ABA	comp34687_c0_seq19	UniRef90_F6HJ09	Putative uncharacterized protein n=2 Tax=Vitis vinifera RepID=F6HJ09_VITVI	AT4G23180.1	cysteine-rich RLK (RECEPTOR-like protein kinase) 10	1.87	1.54	1.27	3.79	2.06	1.88
Response to ABA	comp5678_c0_seq1	UniRef90_F6HJ09	Putative uncharacterized protein n=2 Tax=Vitis vinifera RepID=F6HJ09_VITVI	AT4G05200.1	cysteine-rich RLK (RECEPTOR-like protein kinase) 25	3.04	1.57	0.82	4.64	2.21	3.53
Response to ABA	comp34687_c0_seq4	UniRef90_B9RXT4	ATP binding protein, putative n=1 Tax=Ricinus communis RepID=B9RXT4_RICCO	AT4G23180.1	cysteine-rich RLK (RECEPTOR-like protein kinase) 10	1.07	0.34	0.39	1.74	0.65	0.46
Response to ABA	comp34687_c0_seq5	UniRef90_B9HZN4	Predicted protein n=1 Tax=Populus trichocarpa RepID=B9HZN4_POPTR	AT4G23180.1	cysteine-rich RLK (RECEPTOR-like protein kinase) 10	0.6	0.09	0.04	0.69	0.2	0.14
Response to ABA	comp34687_c0_seq16	UniRef90_UPI000233DD4F	UPI000233DD4F related cluster n=1 Tax=unknown RepID=UPI000233DD4F	AT4G23140.2	cysteine-rich RLK (RECEPTOR-like protein kinase) 6	18.93	18.16	17.43	26.49	13.15	11.86
Response to ABA	comp34687_c0_seq17	UniRef90_B9HZN4	Predicted protein n=1 Tax=Populus trichocarpa RepID=B9HZN4_POPTR	AT4G23180.1	cysteine-rich RLK (RECEPTOR-like protein kinase) 10	2.04	0.58	0.58	2.79	0.85	0.7
Response to ABA	comp34687_c0_seq18	UniRef90_B9HZN4	Predicted protein n=1 Tax=Populus trichocarpa RepID=B9HZN4_POPTR	AT4G23180.1	cysteine-rich RLK (RECEPTOR-like protein kinase) 10	0.72	0.58	0.18	1.55	0.66	0.8
Response to ABA	comp57380_c0_seq1	UniRef90_F6HWQ6	Putative uncharacterized protein n=2 Tax=Vitis vinifera RepID=F6HWQ6_VITVI	AT4G11530.1	cysteine-rich RLK (RECEPTOR-like protein kinase) 34	2.34	2.21	1.67	2.09	3.09	3.51
Response to ABA	comp112482_c0_seq1	UniRef90_F6HWQ6	Putative uncharacterized protein n=2 Tax=Vitis vinifera RepID=F6HWQ6_VITVI	AT4G21400.1	cysteine-rich RLK (RECEPTOR-like protein kinase) 28	0.24	1.58	1.22	0.64	1.01	0.7
Response to ABA	comp34687_c0_seq8	UniRef90_UPI000233DD4F	UPI000233DD4F related cluster n=1 Tax=unknown RepID=UPI000233DD4F	AT4G23180.1	cysteine-rich RLK (RECEPTOR-like protein kinase) 10	3.97	5.36	10.64	10.33	6.69	4.32
Response to ABA	comp34687_c0_seq20	UniRef90_A5BD87	Putative uncharacterized protein n=1 Tax=Vitis vinifera RepID=A5BD87_VITVI	AT4G23140.2	cysteine-rich RLK (RECEPTOR-like protein kinase) 6	5.05	5.22	6.15	9.95	7.9	7.38
Response to ABA	comp19475_c0_seq1	UniRef90_F6HJ09	Putative uncharacterized protein n=2 Tax=Vitis vinifera RepID=F6HJ09_VITVI	AT4G05200.1	cysteine-rich RLK (RECEPTOR-like protein kinase) 25	6.61	3.61	2.66	1.88	1.53	3.6
Response to ABA	comp50526_c0_seq1	UniRef90_A5AK87	Putative uncharacterized protein n=2 Tax=Vitis vinifera RepID=A5AK87_VITVI	AT4G23180.1	cysteine-rich RLK (RECEPTOR-like protein kinase) 10	5.94	8.11	2.63	5.03	1.88	5.01
Response to ABA	comp96084_c0_seq1	UniRef90_UPI00023B2418	UPI00023B2418 related cluster n=1 Tax=unknown RepID=UPI00023B2418	AT4G38830.1	cysteine-rich RLK (RECEPTOR-like protein kinase) 26	0.56	0.52	0.18	1.74	1.56	1.07
Response to ABA	comp34687_c0_seq2	UniRef90_F6HJ09	Putative uncharacterized protein n=2 Tax=Vitis vinifera RepID=F6HJ09_VITVI	AT4G23180.1	cysteine-rich RLK (RECEPTOR-like protein kinase) 10	1.41	2.95	2.61	4.62	2.7	3.18
Response to ABA	comp34687_c0_seq3	UniRef90_F6HJ09	Putative uncharacterized protein n=2 Tax=Vitis vinifera RepID=F6HJ09_VITVI	AT4G23180.1	cysteine-rich RLK (RECEPTOR-like protein kinase) 10	2.95	5.61	4.32	8.09	3.83	5.35
Response to ABA	comp34687_c0_seq7	UniRef90_B9HZN4	Predicted protein n=1 Tax=Populus trichocarpa RepID=B9HZN4_POPTR	AT4G23180.1	cysteine-rich RLK (RECEPTOR-like protein kinase) 10	1.41	1.01	0.26	2.53	0.86	1.24
Response to ABA	comp34687_c0_seq9	UniRef90_B9HZN4	Predicted protein n=1 Tax=Populus trichocarpa RepID=B9HZN4_POPTR	AT4G23180.1	cysteine-rich RLK (RECEPTOR-like protein kinase) 10	1.08	0.14	0.05	1.05	0.24	0.21
Response to ABA	comp34687_c0_seq11	UniRef90_F6HJ09	Putative uncharacterized protein n=2 Tax=Vitis vinifera RepID=F6HJ09_VITVI	AT4G23180.1	cysteine-rich RLK (RECEPTOR-like protein kinase) 10	3.52	2.66	1.91	6.07	2.73	2.89
Response to ABA	comp34687_c0_seq12	UniRef90_F6HJ09	Putative uncharacterized protein n=2 Tax=Vitis vinifera RepID=F6HJ09_VITVI	AT4G23180.1	cysteine-rich RLK (RECEPTOR-like protein kinase) 10	1.38	0	0.54	1.97	0.99	1.2
Response to ABA	comp34687_c0_seq14	UniRef90_F6HJ09	Putative uncharacterized protein n=2 Tax=Vitis vinifera RepID=F6HJ09_VITVI	AT4G23180.1	cysteine-rich RLK (RECEPTOR-like protein kinase) 10	4.28	4.69	4.57	13.76	6.71	7.29
Response to ABA	comp13468_c0_seq1	UniRef90_UPI00023B2418	UPI00023B2418 related cluster n=1 Tax=unknown RepID=UPI00023B2418	AT4G11530.1	cysteine-rich RLK (RECEPTOR-like protein kinase) 34	11.12	10.85	8.95	18.82	10.42	12.54
Response to ABA	comp92485_c0_seq1	UniRef90_F6HWQ6	Putative uncharacterized protein n=2 Tax=Vitis vinifera RepID=F6HWQ6_VITVI	AT4G23150.1	cysteine-rich RLK (RECEPTOR-like protein kinase) 7	0.52	0.79	0.71	1.49	2.14	2.82
Response to ABA	comp28598_c0_seq1	UniRef90_D7TCD9	Copper transporter n=1 Tax=Vitis vinifera RepID=D7TCD9_VITVI	AT5G20650.1	copper transporter 5	49.77	38.38	49.59	50.43	55.84	61.14
Response to ABA	comp12740_c0_seq1	UniRef90_B9MT03	Copper transporter n=1 Tax=Populus trichocarpa RepID=B9MT03_POPTR	AT5G20650.1	copper transporter 5	10.92	14.22	18.54	14.08	12.59	12.22
Response to ABA	comp32664_c0_seq1	UniRef90_D7U6J0	Putative uncharacterized protein n=1 Tax=Vitis vinifera RepID=D7U6J0_VITVI	AT3G50830.1	cold-regulated 413-plasma membrane 2	25.77	25.86	22.43	24.99	35.48	26.2
Response to ABA	comp32664_c0_seq2	UniRef90_D7U6J0	Putative uncharacterized protein n=1 Tax=Vitis vinifera RepID=D7U6J0_VITVI	AT3G50830.1	cold-regulated 413-plasma membrane 2	50.91	31.61	34.66	62.18	54.72	43.43
Response to ABA	comp20548_c0_seq1	UniRef90_A9X4J8	Cold acclimation protein COR413-PM1 n=1 Tax=Chimonanthus praecox RepID=A9X4J8_9MAGN	AT3G50830.1	cold-regulated 413-plasma membrane 2	7	13.61	12.52	12.13	13.88	7.37
Response to ABA	comp30790_c0_seq1	UniRef90_I1N615	Uncharacterized protein n=2 Tax=Glycine max RepID=I1N615_SOYBN	AT5G40010.1	AAA-ATPase 1	39.39	34.6	27.36	17.76	20.97	27.85
Response to ABA	comp33624_c0_seq2	UniRef90_B9RUJ6	ATP binding protein, putative n=1 Tax=Ricinus communis RepID=B9RUJ6_RICCO	AT5G40010.1	AAA-ATPase 1	20.86	37.79	26.98	25.78	53.95	95.62
Response to ABA	comp33624_c0_seq3	UniRef90_B9RUJ6	ATP binding protein, putative n=1 Tax=Ricinus communis RepID=B9RUJ6_RICCO	AT5G40010.1	AAA-ATPase 1	16.22	62.03	56.85	27.37	64.29	98.18
Response to ABA	comp76423_c0_seq1	UniRef90_B9NFF2	Predicted protein n=2 Tax=Populus trichocarpa RepID=B9NFF2_POPTR	AT3G28540.2	P-loop containing nucleoside triphosphate hydrolases superfamily protein	7.71	31.16	26.66	26.81	38.71	70.35
Response to ABA	comp33098_c0_seq1	UniRef90_B9HX50	Predicted protein n=1 Tax=Populus trichocarpa RepID=B9HX50_POPTR	AT3G06550.3	O-acetyltransferase family protein	8.67	10.94	9.66	14.44	11.11	9.39
Response to ABA	comp36756_c0_seq1	UniRef90_B9T0W2	Peripheral-type benzodiazepine receptor, putative n=1 Tax=Ricinus communis RepID=B9T0W2_RICCO	AT2G47770.1	TSPO(outer membrane tryptophan-rich sensory protein)-related	36.39	28.46	29.1	34.67	43.81	38.31
Response to ABA	comp10146_c0_seq1	UniRef90_G7K6V0	Putative uncharacterized protein n=2 Tax=Medicago truncatula RepID=G7K6V0_MEDTR	AT4G19120.2	S-adenosyl-L-methionine-dependent methyltransferases superfamily protein	5.56	2.85	1.17	30.65	11	6.82
Response to ABA	comp12116_c0_seq1	UniRef90_B9IBX3	Golgi SNAP receptor complex member 1 n=4 Tax=rosids RepID=B9IBX3_POPTR	AT2G45200.1	golgi snare 12	6.96	8.4	8.13	8.25	12.2	11.19
Response to ABA	comp55977_c0_seq1	UniRef90_O22151	Golgi SNAP receptor complex member 1-2 n=3 Tax=Arabidopsis RepID=GOS12_ARATH	AT2G45200.1	golgi snare 12	1.14	2.21	2.45	1.62	2.66	2.2
Response to ABA	comp126129_c0_seq1	UniRef90_F6HYS0	Putative uncharacterized protein n=2 Tax=Vitis vinifera RepID=F6HYS0_VITVI	AT3G59420.1	crinkly4	0.26	1.23	2.15	0.47	0	0
Response to ABA	comp35199_c0_seq1	UniRef90_B9HPN3	Calcium dependent protein kinase 5 n=3 Tax=Malpighiales RepID=B9HPN3_POPTR	AT2G17290.1	Calcium-dependent protein kinase family protein	1.55	2.04	1.66	1.22	2.16	3.26
Response to ABA	comp35199_c0_seq3	UniRef90_B9HPN3	Calcium dependent protein kinase 5 n=3 Tax=Malpighiales RepID=B9HPN3_POPTR	AT2G17290.1	Calcium-dependent protein kinase family protein	13.07	13.63	16.37	15.56	15.97	19.23
Response to ABA	comp35199_c0_seq5	UniRef90_B9HPN3	Calcium dependent protein kinase 5 n=3 Tax=Malpighiales RepID=B9HPN3_POPTR	AT2G17290.1	Calcium-dependent protein kinase family protein	0.33	1.13	0.62	0.99	1.42	2.25
Response to ABA	comp35199_c0_seq2	UniRef90_Q8LPV9	Phloem calmodulin-like-domain protein kinase PCPK1 n=2 Tax=Cucurbita maxima RepID=Q8LPV9_CUCMA	AT2G17290.1	Calcium-dependent protein kinase family protein	11.84	12.43	10.34	14.49	17.11	18.9
Response to ABA	comp35199_c0_seq4	UniRef90_A5A7I8	Calcium-dependent protein kinase 5 n=2 Tax=Solanaceae RepID=CDPK5_SOLTU	AT2G17290.1	Calcium-dependent protein kinase family protein	3.46	7.95	6.77	12.58	10.94	13.72
Response to ABA	comp38977_c0_seq1	UniRef90_A5A7I7	Calcium-dependent protein kinase 4 n=2 Tax=Solanaceae RepID=CDPK4_SOLTU	AT2G17290.1	Calcium-dependent protein kinase family protein	10.76	11.87	10.33	22.71	17.49	21.15
Response to ABA	comp42546_c0_seq1	UniRef90_F5C0G9	SNAP33 n=1 Tax=Solanum chacoense RepID=F5C0G9_SOLCH	AT5G61210.1	soluble N-ethylmaleimide-sensitive factor adaptor protein 33	7.91	7.33	8.09	9.62	5.55	5.14
Response to ABA	comp26936_c0_seq1	UniRef90_F6GXU5	Putative uncharacterized protein n=3 Tax=Vitis vinifera RepID=F6GXU5_VITVI	AT5G01560.1	lectin receptor kinase a4.3	2.2	4.03	2.38	0.83	1.59	2.93
Response to ABA	comp35898_c0_seq1	UniRef90_F6HIW7	Putative uncharacterized protein n=2 Tax=Vitis vinifera RepID=F6HIW7_VITVI	AT3G54360.1	zinc ion binding	45.52	51.09	47.47	54	66.72	60.43
Response to ABA	comp73353_c0_seq1	UniRef90_F6GSP3	Putative uncharacterized protein n=1 Tax=Vitis vinifera RepID=F6GSP3_VITVI	AT2G26730.1	Leucine-rich repeat protein kinase family protein	2.06	1.75	1.05	2.03	4.06	1.29
Response to ABA	comp5424_c0_seq1	UniRef90_F6GSP3	Putative uncharacterized protein n=1 Tax=Vitis vinifera RepID=F6GSP3_VITVI	AT3G17840.1	receptor-like kinase 902	2.64	3.54	2.73	1.3	2.53	3.06
Response to ABA	comp76384_c0_seq1	UniRef90_A5AII8	Putative uncharacterized protein n=2 Tax=Vitis vinifera RepID=A5AII8_VITVI	AT3G17840.1	receptor-like kinase 902	2.46	0.77	2.08	1.95	3.46	1.32
Response to ABA	comp59176_c0_seq1	UniRef90_A5AII8	Putative uncharacterized protein n=2 Tax=Vitis vinifera RepID=A5AII8_VITVI	AT1G48480.1	receptor-like kinase 1	3.07	1.93	2.27	2.28	2.4	2.14
Response to ABA	comp28393_c0_seq1	UniRef90_D7SQC7	Putative uncharacterized protein n=1 Tax=Vitis vinifera RepID=D7SQC7_VITVI	AT5G57330.1	Galactose mutarotase-like superfamily protein	23.96	32.51	30.33	38.41	54.14	52.17
Response to ABA	comp27451_c0_seq1	UniRef90_Q94B18	RSH-like protein n=2 Tax=Solanaceae RepID=Q94B18_CAPAN	AT3G14050.1	RELA/SPOT homolog 2	20.72	17.66	11.78	18.52	14.15	22.41
Response to ABA	comp27451_c0_seq3	UniRef90_Q941I9	RelA/spoT-like protein RSH2 n=1 Tax=Nicotiana tabacum RepID=Q941I9_TOBAC	AT3G14050.1	RELA/SPOT homolog 2	2.63	3.45	2.27	2.5	2.96	2.87
Response to ABA	comp26017_c0_seq1	UniRef90_A8DD65	RelA/SpoT-like protein n=1 Tax=Ipomoea nil RepID=A8DD65_IPONI	AT3G14050.1	RELA/SPOT homolog 2	13.56	7.65	3.53	10.83	7.27	11.3
Response to ABA	comp79964_c0_seq1	UniRef90_F6HZK9	Putative uncharacterized protein n=1 Tax=Vitis vinifera RepID=F6HZK9_VITVI	AT1G06190.2	Rho termination factor	0.96	1.35	1.21	0.43	1.34	1.27
Response to ABA	comp32022_c0_seq1	UniRef90_B9GS08	Predicted protein n=1 Tax=Populus trichocarpa RepID=B9GS08_POPTR	AT1G06190.1	Rho termination factor	7.17	9.57	6.15	9.35	12.1	8.85
Response to ABA	comp26594_c0_seq1	UniRef90_F6GT32	Putative uncharacterized protein n=1 Tax=Vitis vinifera RepID=F6GT32_VITVI	AT5G61210.1	soluble N-ethylmaleimide-sensitive factor adaptor protein 33	23.88	18.95	16.17	14.59	14.9	15.49
Response to ABA	comp43642_c0_seq1	UniRef90_F5C0G9	SNAP33 n=1 Tax=Solanum chacoense RepID=F5C0G9_SOLCH	AT5G61210.1	soluble N-ethylmaleimide-sensitive factor adaptor protein 33	6.97	5.86	4.42	12.22	4.54	6.14
Response to ABA	comp30278_c0_seq1	UniRef90_D7U838	Putative uncharacterized protein n=2 Tax=Vitis vinifera RepID=D7U838_VITVI	AT2G46820.2	photosystem I P subunit	51.64	74.23	94.26	39.24	41.99	18.7
Response to ABA	comp28255_c0_seq1	UniRef90_F6HR30	Putative uncharacterized protein n=1 Tax=Vitis vinifera RepID=F6HR30_VITVI	AT2G37220.1	RNA-binding (RRM/RBD/RNP motifs) family protein	111.94	110.92	68.92	69.14	125.07	62.58
Response to ABA	comp17948_c0_seq1	UniRef90_P49313	30 kDa ribonucleoprotein, chloroplastic n=2 Tax=Nicotiana RepID=ROC1_NICPL	AT2G37220.1	RNA-binding (RRM/RBD/RNP motifs) family protein	25.03	35.8	32.25	44.7	56.74	32.79
Response to ABA	comp32327_c0_seq1	UniRef90_P49313	30 kDa ribonucleoprotein, chloroplastic n=2 Tax=Nicotiana RepID=ROC1_NICPL	AT2G37220.1	RNA-binding (RRM/RBD/RNP motifs) family protein	9.78	9.06	6.24	14.44	15.2	7.61
Response to ABA	comp20125_c0_seq1	UniRef90_B9S176	COR414-TM1, putative n=1 Tax=Ricinus communis RepID=B9S176_RICCO	AT1G29395.1	COLD REGULATED 314 INNER MEMBRANE 1	103.88	104.44	117.97	37.97	62.96	68.3
Response to ABA	comp32541_c0_seq2	UniRef90_P80471	Light-induced protein, chloroplastic n=3 Tax=Solanum RepID=LIPC_SOLTU	AT4G04020.1	fibrillin	84.19	118.5	97.92	72.79	111.51	100.18
Response to ABA	comp112561_c0_seq1	UniRef90_A5BDH7	Fructose-bisphosphate aldolase n=18 Tax=core eudicotyledons RepID=A5BDH7_VITVI	AT2G21330.3	fructose-bisphosphate aldolase 1	1.69	2.38	1.47	3.57	0.3	0.41
Response to ABA	comp39404_c0_seq1	UniRef90_A6Y873	Plastid fructose 1,6 bisphosphate aldolase class 1 n=2 Tax=Gossypium arboreum RepID=A6Y873_GOSAR	AT4G38970.2	fructose-bisphosphate aldolase 2	49.22	40.5	18.85	1.44	5.9	1.43
Response to ABA	comp36288_c0_seq1	UniRef90_Q0H8Z9	Fibrillin n=1 Tax=Coffea canephora RepID=Q0H8Z9_COFCA	AT4G22240.1	Plastid-lipid associated protein PAP / fibrillin family protein	83.08	96.54	65.63	38.47	57.6	66.59
Response to ABA	comp37098_c0_seq1	UniRef90_B0FPD8	Fructose-bisphosphate aldolase n=1 Tax=Solanum tuberosum RepID=B0FPD8_SOLTU	AT4G38970.1	fructose-bisphosphate aldolase 2	57.63	62.16	38.01	4.65	9.72	2.36
Response to ABA	comp38366_c0_seq1	UniRef90_F6I089	Putative uncharacterized protein n=1 Tax=Vitis vinifera RepID=F6I089_VITVI	AT4G19120.2	S-adenosyl-L-methionine-dependent methyltransferases superfamily protein	12.67	7.21	6.02	50.26	22.8	14.26
Response to ABA	comp35108_c0_seq1	UniRef90_F6I089	Putative uncharacterized protein n=1 Tax=Vitis vinifera RepID=F6I089_VITVI	AT4G19120.2	S-adenosyl-L-methionine-dependent methyltransferases superfamily protein	31.54	31.28	34.29	111.19	39.35	59.1
Response to ABA	comp76125_c0_seq1	UniRef90_Q8VXQ2	Aldehyde dehydrogenase n=1 Tax=Craterostigma plantagineum RepID=ALDH_CRAPL	AT4G34240.1	aldehyde dehydrogenase 3I1	1.45	2.27	1.3	0.97	1.53	0.87
Response to ABA	comp20625_c0_seq1	UniRef90_D7TC62	Putative uncharacterized protein n=4 Tax=Vitis vinifera RepID=D7TC62_VITVI	AT3G02850.1	STELAR K+ outward rectifier	3.24	3.86	2.29	0.49	3.22	2.97
Response to ABA	comp89651_c0_seq1	UniRef90_B9T5D2	Potassium channel SKOR, putative n=1 Tax=Ricinus communis RepID=B9T5D2_RICCO	AT3G02850.1	STELAR K+ outward rectifier	1.08	0.84	0.45	0.16	1.51	1.47
Response to ABA	comp37371_c0_seq1	UniRef90_A9PF07	Predicted protein n=2 Tax=Populus trichocarpa RepID=A9PF07_POPTR	AT4G19120.2	S-adenosyl-L-methionine-dependent methyltransferases superfamily protein	12.99	15.16	16.02	16.91	20.93	24.85
Response to ABA	comp39935_c0_seq1	UniRef90_I1L555	Uncharacterized protein n=4 Tax=Glycine max RepID=I1L555_SOYBN	AT4G19120.2	S-adenosyl-L-methionine-dependent methyltransferases superfamily protein	4.15	7.69	7.32	8.01	9.9	16.41
Response to ABA	comp94444_c0_seq1	UniRef90_F6HHM7	Putative uncharacterized protein n=2 Tax=Vitis vinifera RepID=F6HHM7_VITVI	AT5G35750.1	histidine kinase 2	2	0.87	0.68	1.78	0.65	1.26
Response to ABA	comp78713_c0_seq1	UniRef90_F6HHM7	Putative uncharacterized protein n=2 Tax=Vitis vinifera RepID=F6HHM7_VITVI	AT5G35750.1	histidine kinase 2	1.51	1.14	0.57	1.17	0.64	1.75
Response to ABA	comp77448_c0_seq1	UniRef90_F6HHM7	Putative uncharacterized protein n=2 Tax=Vitis vinifera RepID=F6HHM7_VITVI	AT4G36180.1	Leucine-rich receptor-like protein kinase family protein	1.58	2.23	0.5	1.27	1.11	1.06
Response to ABA	comp33519_c0_seq1	UniRef90_A5B1L1	Putative uncharacterized protein n=1 Tax=Vitis vinifera RepID=A5B1L1_VITVI	AT5G35750.1	histidine kinase 2	5.38	3.57	1.78	7.3	3.6	5.63
Response to ABA	comp33519_c0_seq2	UniRef90_A5B1L1	Putative uncharacterized protein n=1 Tax=Vitis vinifera RepID=A5B1L1_VITVI	AT5G35750.1	histidine kinase 2	10.96	13.04	8.51	12.92	10.11	13.22
Response to ABA	comp78049_c0_seq1	UniRef90_UPI00023B2120	UPI00023B2120 related cluster n=1 Tax=unknown RepID=UPI00023B2120	AT2G23460.1	extra-large G-protein 1	0.81	0.87	0.59	1.44	0.97	2.06
Response to ABA	comp28574_c0_seq1	UniRef90_B9N4S6	Predicted protein (Fragment) n=1 Tax=Populus trichocarpa RepID=B9N4S6_POPTR	AT4G34390.1	extra-large GTP-binding protein 2	28.11	25.94	21.35	33.3	25.87	26.34
Response to ABA	comp12861_c0_seq1	UniRef90_F6I7D6	Putative uncharacterized protein n=1 Tax=Vitis vinifera RepID=F6I7D6_VITVI	AT2G23460.1	extra-large G-protein 1	4.09	4.51	3.55	9.31	8.44	9.75
Response to ABA	comp27146_c0_seq1	UniRef90_F6HL96	Putative uncharacterized protein n=2 Tax=Vitis vinifera RepID=F6HL96_VITVI	AT2G37660.1	NAD(P)-binding Rossmann-fold superfamily protein	13.33	20.53	12.99	9.13	10.21	8.18
Response to ABA	comp43942_c0_seq1	UniRef90_D7TGM4	Putative uncharacterized protein n=1 Tax=Vitis vinifera RepID=D7TGM4_VITVI	AT1G10290.1	dynamin-like protein 6	3.25	4.44	3.57	6.08	6.04	5.31
Response to ABA	comp14708_c0_seq1	UniRef90_A5AFQ1	Putative uncharacterized protein n=2 Tax=Vitis vinifera RepID=A5AFQ1_VITVI	AT1G59610.1	dynamin-like 3	1.36	2.75	0.74	5.04	2.88	3.95
Response to ABA	comp35161_c0_seq1	UniRef90_D7TGM4	Putative uncharacterized protein n=1 Tax=Vitis vinifera RepID=D7TGM4_VITVI	AT1G10290.1	dynamin-like protein 6	8.44	9.51	8.88	13.85	15.26	13.9
Response to ABA	comp35161_c0_seq2	UniRef90_D7TGM4	Putative uncharacterized protein n=1 Tax=Vitis vinifera RepID=D7TGM4_VITVI	AT1G10290.1	dynamin-like protein 6	10.14	13.41	12.16	18.36	15.08	19.32
Response to ABA	comp62862_c0_seq1	UniRef90_B9SPD8	Dynamin-2A, putative n=1 Tax=Ricinus communis RepID=B9SPD8_RICCO	AT1G59610.1	dynamin-like 3	1.92	0.3	1.21	3.85	2.58	1.46
Response to ABA	comp42553_c0_seq1	UniRef90_A5AFQ1	Putative uncharacterized protein n=2 Tax=Vitis vinifera RepID=A5AFQ1_VITVI	AT1G10290.1	dynamin-like protein 6	5.32	5.51	4.5	10.03	7.23	7.62
Response to ABA	comp114247_c0_seq1	UniRef90_A5AFQ1	Putative uncharacterized protein n=2 Tax=Vitis vinifera RepID=A5AFQ1_VITVI	AT1G10290.1	dynamin-like protein 6	0.58	0.54	0.18	2.56	0.81	0.83
Response to ABA	comp30198_c0_seq1	UniRef90_D7U4X1	Putative uncharacterized protein n=2 Tax=Vitis vinifera RepID=D7U4X1_VITVI	AT4G35230.1	BR-signaling kinase 1	14.59	17.9	18.84	17.98	29.26	26.98
Response to ABA	comp21413_c0_seq1	UniRef90_D7U4X1	Putative uncharacterized protein n=2 Tax=Vitis vinifera RepID=D7U4X1_VITVI	AT4G35230.1	BR-signaling kinase 1	16.84	19.59	21.74	23.3	27.67	25.86
Response to ABA	comp31402_c0_seq2	UniRef90_A0MNI9	CBL-interacting protein kinase 1 n=1 Tax=Populus trichocarpa RepID=A0MNI9_POPTR	AT3G17510.1	CBL-interacting protein kinase 1	0.67	0.55	0.3	4.46	1.27	4.13
Response to ABA	comp31402_c0_seq3	UniRef90_A0MNI9	CBL-interacting protein kinase 1 n=1 Tax=Populus trichocarpa RepID=A0MNI9_POPTR	AT3G17510.1	CBL-interacting protein kinase 1	38.52	105.92	64.78	26.84	22.83	20.98
Response to ABA	comp31402_c0_seq5	UniRef90_A0MNI9	CBL-interacting protein kinase 1 n=1 Tax=Populus trichocarpa RepID=A0MNI9_POPTR	AT3G17510.1	CBL-interacting protein kinase 1	13.73	10.23	3.21	23.04	16.22	22.48
Response to ABA	comp31402_c0_seq6	UniRef90_A0MNI9	CBL-interacting protein kinase 1 n=1 Tax=Populus trichocarpa RepID=A0MNI9_POPTR	AT3G17510.1	CBL-interacting protein kinase 1	4.06	11.61	11.25	7.91	3.45	5.94
Response to ABA	comp31211_c0_seq3	UniRef90_A0MNI9	CBL-interacting protein kinase 1 n=1 Tax=Populus trichocarpa RepID=A0MNI9_POPTR	AT3G17510.1	CBL-interacting protein kinase 1	2.88	3.13	1.45	6.3	3.45	4.29
Response to ABA	comp31211_c0_seq1	UniRef90_B9S009	CBL-interacting serine/threonine-protein kinase, putative n=1 Tax=Ricinus communis RepID=B9S009_RICCO	AT3G17510.1	CBL-interacting protein kinase 1	7.83	16.85	8.99	25.22	22.13	24.98
Response to ABA	comp31211_c0_seq2	UniRef90_B9S009	CBL-interacting serine/threonine-protein kinase, putative n=1 Tax=Ricinus communis RepID=B9S009_RICCO	AT3G17510.1	CBL-interacting protein kinase 1	3.03	3.21	1.24	6.75	4.88	5.73
Response to ABA	comp34451_c0_seq1	UniRef90_B9H1T8	Predicted protein n=1 Tax=Populus trichocarpa RepID=B9H1T8_POPTR	AT4G21410.1	cysteine-rich RLK (RECEPTOR-like protein kinase) 29	38.36	86.93	79.53	60.29	83.24	92.05
Response to ABA	comp113858_c0_seq1	UniRef90_C4P7W5	CBL-interacting protein kinase 16 n=2 Tax=Vitis vinifera RepID=C4P7W5_VITVI	AT5G45820.1	CBL-interacting protein kinase 20	5.75	1.65	0.51	0.43	0	0.15
Response to ABA	comp62353_c0_seq1	UniRef90_B9I6T2	Predicted protein (Fragment) n=2 Tax=Populus trichocarpa RepID=B9I6T2_POPTR	AT5G35980.2	yeast YAK1-related gene 1	1.11	2.88	1.23	1.99	2.54	5.64
Response to ABA	comp28675_c0_seq1	UniRef90_F6I2W3	Putative uncharacterized protein n=2 Tax=Vitis vinifera RepID=F6I2W3_VITVI	AT3G61890.1	homeobox 12	72.26	66.16	41.78	162.44	233.62	166.05
Response to ABA	comp28177_c0_seq1	UniRef90_B9GR61	Predicted protein n=1 Tax=Populus trichocarpa RepID=B9GR61_POPTR	AT3G61890.1	homeobox 12	72.85	38.97	37.29	36.87	35.88	38.9
Response to ABA	comp29589_c0_seq1	UniRef90_D7U2X3	Putative uncharacterized protein n=3 Tax=Vitis vinifera RepID=D7U2X3_VITVI	AT2G31320.1	poly(ADP-ribose) polymerase 2	3.66	6.18	9.37	2.18	3.02	1.15
Response to ABA	comp83274_c0_seq1	UniRef90_D7U2X3	Putative uncharacterized protein n=3 Tax=Vitis vinifera RepID=D7U2X3_VITVI	AT2G31320.1	poly(ADP-ribose) polymerase 2	0.72	1.53	0.8	1.61	2.02	1.65
Response to ABA	comp88661_c0_seq1	UniRef90_B9GS36	Predicted protein n=1 Tax=Populus trichocarpa RepID=B9GS36_POPTR	AT2G31320.1	poly(ADP-ribose) polymerase 2	2.24	1.14	0.44	1.08	0.97	1.66
Response to ABA	comp24901_c0_seq1	UniRef90_B9MVF9	Predicted protein n=1 Tax=Populus trichocarpa RepID=B9MVF9_POPTR	AT1G47510.1	inositol polyphosphate 5-phosphatase 11	0.39	0.88	1.11	34.69	7.17	2.68
Response to ABA	comp24901_c0_seq2	UniRef90_B9MVF9	Predicted protein n=1 Tax=Populus trichocarpa RepID=B9MVF9_POPTR	AT1G47510.1	inositol polyphosphate 5-phosphatase 11	0.47	2.85	2.13	49.57	16.37	2.94
Response to ABA	comp25049_c0_seq1	UniRef90_D7TEG6	Putative uncharacterized protein n=1 Tax=Vitis vinifera RepID=D7TEG6_VITVI	AT2G04550.1	indole-3-butyric acid response 5	12.9	13.36	15.24	13.13	14.98	15.45
Response to ABA	comp7127_c0_seq1	UniRef90_F6GT39	Putative uncharacterized protein n=1 Tax=Vitis vinifera RepID=F6GT39_VITVI	AT5G23720.3	dual specificity protein phosphatase family protein	1.83	2.46	2.42	2.07	2.44	2.64
Response to ABA	comp104170_c0_seq1	UniRef90_F6GT39	Putative uncharacterized protein n=1 Tax=Vitis vinifera RepID=F6GT39_VITVI	AT5G23720.3	dual specificity protein phosphatase family protein	0.72	1.19	0.68	1.12	0.63	1.39
Response to ABA	comp106607_c0_seq1	UniRef90_I1KP33	Uncharacterized protein n=2 Tax=Glycine max RepID=I1KP33_SOYBN	AT5G23720.3	dual specificity protein phosphatase family protein	0.8	1.25	0.84	1.9	0.94	0.9
Response to ABA	comp46637_c0_seq1	UniRef90_B9I7A6	Predicted protein n=1 Tax=Populus trichocarpa RepID=B9I7A6_POPTR	AT3G05640.2	Protein phosphatase 2C family protein	9.49	2.39	0.8	2.47	3.12	4.05
Response to ABA	comp47401_c0_seq1	UniRef90_F6H341	Putative uncharacterized protein n=3 Tax=Vitis vinifera RepID=F6H341_VITVI	AT4G31860.1	Protein phosphatase 2C family protein	3.77	3.37	1.94	7.35	6.77	6.9
Response to ABA	comp26058_c0_seq1	UniRef90_B9RNU7	Protein phosphatase 2c, putative n=1 Tax=Ricinus communis RepID=B9RNU7_RICCO	AT2G25070.1	Protein phosphatase 2C family protein	9.03	5.87	6.23	13.26	9.54	6.36
Response to ABA	comp26058_c0_seq2	UniRef90_O81716	Probable protein phosphatase 2C 21 n=3 Tax=Brassicaceae RepID=P2C21_ARATH	AT2G25070.1	Protein phosphatase 2C family protein	3.88	5.26	3.77	10.95	7.33	4.41
Response to ABA	comp31981_c0_seq1	UniRef90_I1KVN9	Uncharacterized protein n=5 Tax=Glycine max RepID=I1KVN9_SOYBN	AT4G31860.1	Protein phosphatase 2C family protein	8.19	12.13	9.96	14.98	21.75	16.54
Response to ABA	comp38571_c0_seq1	UniRef90_F6H341	Putative uncharacterized protein n=3 Tax=Vitis vinifera RepID=F6H341_VITVI	AT4G31860.1	Protein phosphatase 2C family protein	8.52	10.86	10.05	23.78	24.07	23.96
Response to ABA	comp41850_c0_seq1	UniRef90_F6H341	Putative uncharacterized protein n=3 Tax=Vitis vinifera RepID=F6H341_VITVI	AT4G31860.1	Protein phosphatase 2C family protein	3.38	2.57	2.71	4.19	3.96	4.27
Response to ABA	comp19790_c0_seq2	UniRef90_B9RNU7	Protein phosphatase 2c, putative n=1 Tax=Ricinus communis RepID=B9RNU7_RICCO	AT4G31860.1	Protein phosphatase 2C family protein	16.58	27	34.22	12.61	18.31	16.14
Response to ABA	comp19790_c0_seq3	UniRef90_B9RNU7	Protein phosphatase 2c, putative n=1 Tax=Ricinus communis RepID=B9RNU7_RICCO	AT4G31860.1	Protein phosphatase 2C family protein	1.14	3.43	2.54	2.3	2.99	3.18
Response to ABA	comp15746_c0_seq1	UniRef90_Q9M3V1	Protein phpsphatase 2C (PP2C) n=1 Tax=Fagus sylvatica RepID=Q9M3V1_FAGSY	AT3G11410.1	protein phosphatase 2CA	11.88	3.57	2.1	2.96	2	1.51
Response to ABA	comp52552_c0_seq1	UniRef90_C8KHU4	Protein phosphatase 2C AHG3 homolog n=1 Tax=Solanum lycopersicum RepID=C8KHU4_SOLLC	AT3G11410.1	protein phosphatase 2CA	10.95	2.34	0.79	2.15	1.74	1.16
Response to ABA	comp27770_c0_seq1	UniRef90_A1IGC7	Protein phosphatase 2C n=3 Tax=Nicotiana tabacum RepID=A1IGC7_TOBAC	AT3G11410.1	protein phosphatase 2CA	37.85	23.42	32.59	46.4	49.16	42.51
Response to ABA	comp31070_c0_seq1	UniRef90_A1IGC7	Protein phosphatase 2C n=3 Tax=Nicotiana tabacum RepID=A1IGC7_TOBAC	AT3G11410.1	protein phosphatase 2CA	180.76	129.47	94.55	179.04	220.29	191.1
Response to ABA	comp33275_c0_seq2	UniRef90_A1IGC7	Protein phosphatase 2C n=3 Tax=Nicotiana tabacum RepID=A1IGC7_TOBAC	AT3G11410.1	protein phosphatase 2CA	29.87	23.78	17.19	18.28	21.62	27.03
Response to ABA	comp31966_c0_seq1	UniRef90_B9HPC5	Predicted protein n=1 Tax=Populus trichocarpa RepID=B9HPC5_POPTR	AT1G07430.1	highly ABA-induced PP2C gene 2	20.66	14.2	11.86	23.55	28.39	23.76
Response to ABA	comp18234_c0_seq1	UniRef90_B9RNU7	Protein phosphatase 2c, putative n=1 Tax=Ricinus communis RepID=B9RNU7_RICCO	AT4G31860.1	Protein phosphatase 2C family protein	25.63	26.24	29.74	36.42	48.62	36.13
Response to ABA	comp24948_c0_seq1	UniRef90_B9RNU7	Protein phosphatase 2c, putative n=1 Tax=Ricinus communis RepID=B9RNU7_RICCO	AT4G31860.1	Protein phosphatase 2C family protein	32.77	44.37	37.99	47.05	54.09	54.11
Response to ABA	comp94494_c0_seq1	UniRef90_G1E8X0	Abscisic acid insensitivity 1B n=26 Tax=Populus RepID=G1E8X0_POPBA	AT1G72770.3	homology to ABI1	5.29	2.36	0.71	0.25	0.2	0.4
Response to ABA	comp44783_c0_seq1	UniRef90_F6H3P7	Putative uncharacterized protein n=2 Tax=Vitis vinifera RepID=F6H3P7_VITVI	AT1G17550.1	homology to ABI2	3.93	3.22	2.5	4.26	3.44	7.66
Response to ABA	comp33302_c0_seq1	UniRef90_G1E8X0	Abscisic acid insensitivity 1B n=26 Tax=Populus RepID=G1E8X0_POPBA	AT1G17550.1	homology to ABI2	28.7	26.59	28.08	43.62	46.39	47.43
Response to ABA	comp20226_c0_seq1	UniRef90_C8KHU3	Protein phosphatase 2C ABI2 homolog n=1 Tax=Solanum lycopersicum RepID=C8KHU3_SOLLC	AT1G17550.1	homology to ABI2	8.23	8.64	8.15	10.71	10.72	18.79
Response to ABA	comp34825_c0_seq4	UniRef90_C8KHU3	Protein phosphatase 2C ABI2 homolog n=1 Tax=Solanum lycopersicum RepID=C8KHU3_SOLLC	AT1G17550.1	homology to ABI2	13.93	14.97	15.58	39.43	32.13	32
Response to ABA	comp34825_c0_seq5	UniRef90_C8KHU3	Protein phosphatase 2C ABI2 homolog n=1 Tax=Solanum lycopersicum RepID=C8KHU3_SOLLC	AT1G17550.1	homology to ABI2	16.04	21.55	13.07	22.56	18.48	17.61
Response to ABA	comp34250_c0_seq1	UniRef90_G1E8X0	Abscisic acid insensitivity 1B n=26 Tax=Populus RepID=G1E8X0_POPBA	AT1G72770.3	homology to ABI1	12.53	11.07	10.89	15.72	11.56	17.08
Response to ABA	comp40446_c0_seq1	UniRef90_G1E8X0	Abscisic acid insensitivity 1B n=26 Tax=Populus RepID=G1E8X0_POPBA	AT1G17550.1	homology to ABI2	10.22	9.37	8.41	7.46	8.2	14.4
Response to ABA	comp63606_c0_seq1	UniRef90_A5AEI9	Putative uncharacterized protein n=3 Tax=Vitis vinifera RepID=A5AEI9_VITVI	AT5G51760.1	Protein phosphatase 2C family protein	3.88	3.65	2.83	0.72	1.24	0.62
Response to ABA	comp54829_c0_seq1	UniRef90_B9ICZ1	Predicted protein n=1 Tax=Populus trichocarpa RepID=B9ICZ1_POPTR	AT5G51760.1	Protein phosphatase 2C family protein	2.55	2.45	1.86	2.57	1.87	1.75
Response to ABA	comp83920_c0_seq1	UniRef90_B9ICZ1	Predicted protein n=1 Tax=Populus trichocarpa RepID=B9ICZ1_POPTR	AT5G51760.1	Protein phosphatase 2C family protein	2.44	2.96	1.33	0.08	0.49	0.21
Response to ABA	comp105384_c0_seq1	UniRef90_D7TX82	Putative uncharacterized protein n=1 Tax=Vitis vinifera RepID=D7TX82_VITVI	AT5G13530.2	protein kinases;ubiquitin-protein ligases	1.19	0.22	0.75	1.9	0.83	1.26
Response to ABA	comp113034_c0_seq1	UniRef90_B9RG78	Ankyrin-repeat containing protein, putative n=1 Tax=Ricinus communis RepID=B9RG78_RICCO	AT5G13530.2	protein kinases;ubiquitin-protein ligases	1.82	0.64	0.29	2.03	0.64	0.77
Response to ABA	comp36994_c0_seq1	UniRef90_D7TLR3	Putative uncharacterized protein n=2 Tax=Vitis vinifera RepID=D7TLR3_VITVI	AT3G55530.1	RING/U-box superfamily protein	10.12	11.96	12.88	13.69	15.85	16.7
Response to ABA	comp26051_c0_seq1	UniRef90_A5B3P2	Putative uncharacterized protein n=1 Tax=Vitis vinifera RepID=A5B3P2_VITVI	AT3G07370.1	carboxyl terminus of HSC70-interacting protein	18.31	22.23	23.4	12.38	17.5	19.51
Response to ABA	comp42625_c0_seq1	UniRef90_B9RZ26	GTP-binding protein alpha subunit, gna, putative n=1 Tax=Ricinus communis RepID=B9RZ26_RICCO	AT1G31930.3	extra-large GTP-binding protein 3	4.1	3.93	1.58	4.1	3.36	5.39
Response to ABA	comp28193_c0_seq1	UniRef90_F6HT24	Putative uncharacterized protein n=1 Tax=Vitis vinifera RepID=F6HT24_VITVI	AT1G31930.3	extra-large GTP-binding protein 3	3.62	5.93	4.27	5.65	6.4	8.49
Response to ABA	comp28193_c0_seq2	UniRef90_F6HT24	Putative uncharacterized protein n=1 Tax=Vitis vinifera RepID=F6HT24_VITVI	AT1G31930.3	extra-large GTP-binding protein 3	7.04	9.59	8.02	9.81	7.34	7.57
Response to ABA	comp67186_c0_seq1	UniRef90_F6HT24	Putative uncharacterized protein n=1 Tax=Vitis vinifera RepID=F6HT24_VITVI	AT1G31930.3	extra-large GTP-binding protein 3	2.56	1.89	1.04	3.1	2.31	2.73
Response to ABA	comp23327_c0_seq1	UniRef90_B9MU87	Predicted protein n=2 Tax=Populus trichocarpa RepID=B9MU87_POPTR	AT1G31930.3	extra-large GTP-binding protein 3	14.38	15.61	13.68	11.55	15.4	14.53
Response to ABA	comp75170_c0_seq1	UniRef90_B9RZ26	GTP-binding protein alpha subunit, gna, putative n=1 Tax=Ricinus communis RepID=B9RZ26_RICCO	AT1G31930.3	extra-large GTP-binding protein 3	1.35	1.76	0.33	1.58	1.9	2.16
Response to ABA	comp44114_c0_seq1	UniRef90_B9RZ26	GTP-binding protein alpha subunit, gna, putative n=1 Tax=Ricinus communis RepID=B9RZ26_RICCO	AT1G31930.3	extra-large GTP-binding protein 3	7.01	7.27	4.89	5.82	7.93	7.64
Response to ABA	comp32985_c0_seq1	UniRef90_B9RZ26	GTP-binding protein alpha subunit, gna, putative n=1 Tax=Ricinus communis RepID=B9RZ26_RICCO	AT1G31930.3	extra-large GTP-binding protein 3	10.54	11.87	10.87	15.37	19.05	20.94
Response to ABA	comp87854_c0_seq1	UniRef90_B9T5D0	GTP-binding protein alpha subunit, gna, putative n=1 Tax=Ricinus communis RepID=B9T5D0_RICCO	AT1G31930.3	extra-large GTP-binding protein 3	1.62	1.72	1.86	0.99	1.14	1.37
Response to ABA	comp35401_c0_seq2	UniRef90_B9RTY8	Protein binding protein, putative n=1 Tax=Ricinus communis RepID=B9RTY8_RICCO	AT5G19330.1	ARM repeat protein interacting with ABF2	10.12	14.17	10.4	21.59	15.14	13.24
Response to ABA	comp35401_c0_seq3	UniRef90_B9RTY8	Protein binding protein, putative n=1 Tax=Ricinus communis RepID=B9RTY8_RICCO	AT5G19330.1	ARM repeat protein interacting with ABF2	6.76	7.52	8.17	11.48	14.2	12.23
Response to ABA	comp53167_c0_seq1	UniRef90_B9SKF9	Eukaryotic translation initiation factor 4g, putative n=1 Tax=Ricinus communis RepID=B9SKF9_RICCO	AT3G60240.4	eukaryotic translation initiation factor 4G	3.39	1.77	1.55	3.02	1.32	2.7
Response to ABA	comp27603_c0_seq1	UniRef90_A5CBT6	Putative uncharacterized protein n=2 Tax=Vitis vinifera RepID=A5CBT6_VITVI	AT3G60240.4	eukaryotic translation initiation factor 4G	2.82	2.21	1.2	5.48	3.04	5.37
Response to ABA	comp15076_c0_seq1	UniRef90_G7LCH5	Eukaryotic translation initiation factor 4G n=1 Tax=Medicago truncatula RepID=G7LCH5_MEDTR	AT3G60240.4	eukaryotic translation initiation factor 4G	4.38	2.82	0.6	6.27	5.25	7
Response to ABA	comp10206_c0_seq1	UniRef90_B9SKF9	Eukaryotic translation initiation factor 4g, putative n=1 Tax=Ricinus communis RepID=B9SKF9_RICCO	AT3G60240.4	eukaryotic translation initiation factor 4G	6.82	12.11	12.89	6.53	10.75	12.57
Response to ABA	comp61445_c0_seq1	UniRef90_B9SKF9	Eukaryotic translation initiation factor 4g, putative n=1 Tax=Ricinus communis RepID=B9SKF9_RICCO	AT3G60240.4	eukaryotic translation initiation factor 4G	2.32	1.91	0.18	2.07	0.41	4.19
Response to ABA	comp19671_c0_seq1	UniRef90_B9SKF9	Eukaryotic translation initiation factor 4g, putative n=1 Tax=Ricinus communis RepID=B9SKF9_RICCO	AT3G60240.4	eukaryotic translation initiation factor 4G	10.73	9.72	4.53	13.64	8.92	17.15
Response to ABA	comp68569_c0_seq1	UniRef90_E3V0H9	Eukaryotic translation initiation factor 4G n=2 Tax=Carica papaya RepID=E3V0H9_CARPA	AT3G60240.2	eukaryotic translation initiation factor 4G	1.41	1.53	0.48	2.43	1.6	1.36
Response to ABA	comp83778_c0_seq1	UniRef90_B9SKF9	Eukaryotic translation initiation factor 4g, putative n=1 Tax=Ricinus communis RepID=B9SKF9_RICCO			0.49	0.82	0.18	3.03	0.96	2.06
Response to ABA	comp97881_c0_seq1	UniRef90_E3V0H9	Eukaryotic translation initiation factor 4G n=2 Tax=Carica papaya RepID=E3V0H9_CARPA	AT3G60240.2	eukaryotic translation initiation factor 4G	1.11	0	0.35	1.99	0.78	2.06
Response to ABA	comp39117_c0_seq1	UniRef90_E3V0H9	Eukaryotic translation initiation factor 4G n=2 Tax=Carica papaya RepID=E3V0H9_CARPA	AT3G60240.4	eukaryotic translation initiation factor 4G	11.69	11.2	11.05	9.18	14.76	17.97
Response to ABA	comp38497_c0_seq1	UniRef90_UPI0002337697	UPI0002337697 related cluster n=2 Tax=unknown RepID=UPI0002337697	AT3G60240.4	eukaryotic translation initiation factor 4G	21.63	24.65	21.48	24.94	24.5	27.89
Response to ABA	comp121111_c0_seq1	UniRef90_F6HBI7	Putative uncharacterized protein n=2 Tax=Vitis vinifera RepID=F6HBI7_VITVI	AT1G03060.1	Beige/BEACH domain ;WD domain, G-beta repeat protein	0.94	0.44	0	2.95	0.17	0.57
Response to ABA	comp97620_c0_seq1	UniRef90_F6HBI7	Putative uncharacterized protein n=2 Tax=Vitis vinifera RepID=F6HBI7_VITVI	AT4G02660.1	Beige/BEACH domain ;WD domain, G-beta repeat protein	1.61	1.01	0.57	1.91	0.5	1.21
Response to ABA	comp78547_c0_seq1	UniRef90_F6HBI7	Putative uncharacterized protein n=2 Tax=Vitis vinifera RepID=F6HBI7_VITVI	AT1G03060.1	Beige/BEACH domain ;WD domain, G-beta repeat protein	2.26	0.76	0.2	2.6	0.45	1.25
Response to ABA	comp24595_c0_seq1	UniRef90_Q501G9	At4g33940 n=3 Tax=Arabidopsis thaliana RepID=Q501G9_ARATH	AT4G33940.1	RING/U-box superfamily protein	1.53	4.16	3.35	2.45	3.7	3.94
Response to ABA	comp84938_c0_seq1	UniRef90_Q501G9	At4g33940 n=3 Tax=Arabidopsis thaliana RepID=Q501G9_ARATH	AT4G33940.1	RING/U-box superfamily protein	0.72	0.9	1.6	0.86	2.45	0.7
Response to ABA	comp76476_c0_seq1	UniRef90_F6GVD5	Putative uncharacterized protein n=1 Tax=Vitis vinifera RepID=F6GVD5_VITVI	AT3G60240.4	eukaryotic translation initiation factor 4G	1.68	0.88	0.83	1.99	1.43	2.03
Response to ABA	comp7792_c0_seq1	UniRef90_UPI0002339115	UPI0002339115 related cluster n=1 Tax=unknown RepID=UPI0002339115	AT3G60240.4	eukaryotic translation initiation factor 4G	1.91	2.25	0.76	1.71	1.03	3.04
Response to ABA	comp45339_c0_seq1	UniRef90_F6GVD5	Putative uncharacterized protein n=1 Tax=Vitis vinifera RepID=F6GVD5_VITVI	AT3G60240.4	eukaryotic translation initiation factor 4G	6.75	3.11	2.91	6.13	7.71	8.69
Response to ABA	comp57227_c0_seq1	UniRef90_F6GVD5	Putative uncharacterized protein n=1 Tax=Vitis vinifera RepID=F6GVD5_VITVI	AT3G60240.4	eukaryotic translation initiation factor 4G	2.96	2.41	1.37	5.28	2.49	2.95
Response to ABA	comp20908_c0_seq1	UniRef90_F6GVD5	Putative uncharacterized protein n=1 Tax=Vitis vinifera RepID=F6GVD5_VITVI	AT3G60240.4	eukaryotic translation initiation factor 4G	11.23	7.89	4.91	17.64	12.19	21.94
Response to ABA	comp15331_c0_seq1	UniRef90_F6GVD5	Putative uncharacterized protein n=1 Tax=Vitis vinifera RepID=F6GVD5_VITVI	AT3G60240.4	eukaryotic translation initiation factor 4G	2.71	2.52	1.51	6.76	4.79	7.89
Response to ABA	comp32356_c1_seq1	UniRef90_F6GVD5	Putative uncharacterized protein n=1 Tax=Vitis vinifera RepID=F6GVD5_VITVI	AT3G60240.2	eukaryotic translation initiation factor 4G	6.22	6.69	5.78	8.75	7.51	9.96
Response to ABA	comp32356_c1_seq2	UniRef90_F6GVD5	Putative uncharacterized protein n=1 Tax=Vitis vinifera RepID=F6GVD5_VITVI	AT3G60240.2	eukaryotic translation initiation factor 4G	8.95	10.15	9.34	15.26	11.05	15.02
Response to ABA	comp38498_c0_seq1	UniRef90_F6GVD5	Putative uncharacterized protein n=1 Tax=Vitis vinifera RepID=F6GVD5_VITVI	AT3G60240.4	eukaryotic translation initiation factor 4G	13.86	12.47	9.64	17.88	12.16	21.73
Response to ABA	comp28119_c0_seq1	UniRef90_G8XQN3	Lipoxygenase n=1 Tax=Olea europaea RepID=G8XQN3_OLEEU	AT3G22400.1	PLAT/LH2 domain-containing lipoxygenase family protein	34.61	58.84	48.89	29.28	58.33	39.45
Response to ABA	comp44679_c0_seq1	UniRef90_Q41430	Lipoxygenase n=1 Tax=Solanum tuberosum RepID=Q41430_SOLTU	AT1G55020.1	lipoxygenase 1	6.78	3.93	2.48	7.21	4.92	5.41
Response to ABA	comp38090_c0_seq1	UniRef90_G7ID71	Lipoxygenase n=1 Tax=Medicago truncatula RepID=G7ID71_MEDTR	AT3G22400.1	PLAT/LH2 domain-containing lipoxygenase family protein	21.28	30.2	22.08	21.19	22.52	22.46
Response to ABA	comp44241_c0_seq1	UniRef90_Q3HNF4	ABA 8'-hydroxylase CYP707A1 n=3 Tax=asterids RepID=Q3HNF4_SOLTU	AT5G45340.2	cytochrome P450, family 707, subfamily A, polypeptide 3	0.23	0.55	0.29	7.46	4.98	3.08
Response to ABA	comp63727_c0_seq1	UniRef90_H2BIS7	ABA 8'-hydroxylase n=1 Tax=Citrus sinensis RepID=H2BIS7_CITSI	AT4G19230.2	cytochrome P450, family 707, subfamily A, polypeptide 1	0.72	0.6	0.4	4.25	2.09	1.23
Response to ABA	comp55303_c0_seq1	UniRef90_B1B1T9	ABA 8-oxidase n=1 Tax=Lactuca sativa RepID=B1B1T9_LACSA	AT5G45340.1	cytochrome P450, family 707, subfamily A, polypeptide 3	0.43	0.71	0.96	7.17	3.25	1.25
Response to ABA	comp55641_c0_seq1	UniRef90_H2BIS7	ABA 8'-hydroxylase n=1 Tax=Citrus sinensis RepID=H2BIS7_CITSI	AT5G45340.2	cytochrome P450, family 707, subfamily A, polypeptide 3	4.72	5.56	3.36	0.79	2.07	1
Response to ABA	comp34207_c0_seq1	UniRef90_D7TB85	Putative uncharacterized protein n=1 Tax=Vitis vinifera RepID=D7TB85_VITVI	AT2G19560.1	proteasome family protein	9.28	8.33	9.16	11.33	15.77	15.54
Response to ABA	comp31560_c0_seq1	UniRef90_I1K9R8	Uncharacterized protein n=4 Tax=Glycine max RepID=I1K9R8_SOYBN	AT1G09700.1	dsRNA-binding domain-like superfamily protein	4.29	6.12	5.84	7.05	6.67	6.24
Response to ABA	comp20898_c0_seq1	UniRef90_Q70I24	SUMO E2 conjugating enzyme SCE1 n=9 Tax=Spermatophyta RepID=Q70I24_NICBE	AT3G57870.1	sumo conjugation enzyme 1	31.94	54.02	62.62	42.14	35.27	36.82
Response to ABA	comp38624_c0_seq1	UniRef90_Q70I24	SUMO E2 conjugating enzyme SCE1 n=9 Tax=Spermatophyta RepID=Q70I24_NICBE	AT3G57870.1	sumo conjugation enzyme 1	14.27	18.99	16.56	13.09	17.17	15.25
Response to ABA	comp34491_c0_seq1	UniRef90_I1LTF6	Uncharacterized protein n=9 Tax=core eudicotyledons RepID=I1LTF6_SOYBN	AT1G10940.1	Protein kinase superfamily protein	21.66	27.74	21.72	46.9	51.22	52.01
Response to ABA	comp34491_c0_seq2	UniRef90_I1LTF6	Uncharacterized protein n=9 Tax=core eudicotyledons RepID=I1LTF6_SOYBN	AT1G10940.1	Protein kinase superfamily protein	38.95	42.44	36.77	44.99	42.95	52.93
Response to ABA	comp36750_c0_seq1	UniRef90_Q2PYZ4	Plasma membrane intrinsic protein PIP2-like protein n=3 Tax=Solanum RepID=Q2PYZ4_SOLTU	AT4G35100.2	plasma membrane intrinsic protein 3	79.27	75.33	49.96	22.86	51.61	60.76
Response to ABA	comp28427_c0_seq1	UniRef90_Q8W506	Aquaporin n=3 Tax=Solanaceae RepID=Q8W506_TOBAC	AT4G35100.2	plasma membrane intrinsic protein 3	210.84	441.73	436.52	28.45	119.95	168.32
Response to ABA	comp10478_c0_seq1	UniRef90_F6HRI9	Putative uncharacterized protein n=2 Tax=Vitis vinifera RepID=F6HRI9_VITVI	AT2G22840.1	growth-regulating factor 1	1.63	3.41	3.38	6.28	5.65	4.94
Response to ABA	comp58111_c0_seq1	UniRef90_B9INL8	Predicted protein n=1 Tax=Populus trichocarpa RepID=B9INL8_POPTR	AT2G30470.1	high-level expression of sugar-inducible gene 2	2.41	2.79	0.59	3.81	2.21	2.81
Response to ABA	comp26163_c0_seq1	UniRef90_A0MNI9	CBL-interacting protein kinase 1 n=1 Tax=Populus trichocarpa RepID=A0MNI9_POPTR	AT3G17510.1	CBL-interacting protein kinase 1	3.05	7.34	4.96	9.71	6.75	9.24
Response to ABA	comp20778_c0_seq1	UniRef90_B9HKB2	Predicted protein n=2 Tax=Populus trichocarpa RepID=B9HKB2_POPTR	AT5G43830.1	Aluminium induced protein with YGL and LRDR motifs	59.86	70.89	78.35	118	143.47	150.09
Response to ABA	comp44062_c0_seq1	UniRef90_D7LAG6	Putative uncharacterized protein n=1 Tax=Arabidopsis lyrata subsp. lyrata RepID=D7LAG6_ARALL	AT3G01320.2	SIN3-like 1	4.6	4.33	3.6	10.63	6.28	9.53
Response to ABA	comp16346_c0_seq1	UniRef90_D7U4X1	Putative uncharacterized protein n=2 Tax=Vitis vinifera RepID=D7U4X1_VITVI	AT4G35230.1	BR-signaling kinase 1	2.98	3.45	2.1	4.1	5.86	7.68
Response to ABA	comp35126_c0_seq1	UniRef90_E0CQS1	Putative uncharacterized protein n=3 Tax=Vitis vinifera RepID=E0CQS1_VITVI	AT4G35230.1	BR-signaling kinase 1	7.9	13.21	13.36	11.88	13.58	17.78
Response to ABA	comp35126_c0_seq2	UniRef90_E0CQS1	Putative uncharacterized protein n=3 Tax=Vitis vinifera RepID=E0CQS1_VITVI	AT4G35230.1	BR-signaling kinase 1	6.83	9.38	9.42	9.25	17.24	17.51
Response to ABA	comp13802_c0_seq1	UniRef90_D7U4X1	Putative uncharacterized protein n=2 Tax=Vitis vinifera RepID=D7U4X1_VITVI	AT4G35230.1	BR-signaling kinase 1	2.31	1.82	1.18	2.12	3.41	2.63
Response to ABA	comp42801_c0_seq1	UniRef90_B9R8K7	Receptor protein kinase, putative n=1 Tax=Ricinus communis RepID=B9R8K7_RICCO	AT4G35230.1	BR-signaling kinase 1	6.83	7.87	11.62	6.9	13.01	10.58
Response to ABA	comp106551_c0_seq1	UniRef90_A5ADN3	Putative uncharacterized protein n=1 Tax=Vitis vinifera RepID=A5ADN3_VITVI	AT1G52890.1	NAC domain containing protein 19	1.14	0.86	0.58	0.61	0.64	1.76
Response to ABA	comp12676_c0_seq1	UniRef90_B9T6P4	NAC domain-containing protein, putative n=1 Tax=Ricinus communis RepID=B9T6P4_RICCO	AT1G52890.1	NAC domain containing protein 19	2.1	3.11	0.95	13.94	35.78	14.86
Response to ABA	comp18162_c0_seq1	UniRef90_C7BWK6	Relative to APETALA2 1 n=1 Tax=Solanum tuberosum subsp. andigenum RepID=C7BWK6_SOLTU	AT2G28550.3	related to AP2.7	6.53	7.04	2.33	2.17	2.5	2.86
Response to ABA	comp17929_c0_seq1	UniRef90_O24606	Protein ETHYLENE INSENSITIVE 3 n=3 Tax=Brassicaceae RepID=EIN3_ARATH	AT3G20770.1	Ethylene insensitive 3 family protein	13.36	6.09	3.5	6.44	5.31	9.21
Response to ABA	comp34684_c0_seq1	UniRef90_B9SNV8	Arf gtpase-activating protein, putative n=1 Tax=Ricinus communis RepID=B9SNV8_RICCO	AT4G17890.1	ARF-GAP domain 8	18.01	19.01	15.43	25.81	25.41	31.36
Response to ABA	comp34684_c0_seq2	UniRef90_B9SNV8	Arf gtpase-activating protein, putative n=1 Tax=Ricinus communis RepID=B9SNV8_RICCO	AT4G17890.1	ARF-GAP domain 8	19.67	15.88	20.53	22.43	22.16	17.2
Response to ABA	comp26823_c0_seq1	UniRef90_F6H7U2	Putative uncharacterized protein n=2 Tax=Vitis vinifera RepID=F6H7U2_VITVI	AT4G21540.1	sphingosine kinase 1	7.79	11.61	10.54	16.81	20.48	21.28
Response to ABA	comp14159_c0_seq1	UniRef90_B9T5X2	Carboxylesterase, putative n=1 Tax=Ricinus communis RepID=B9T5X2_RICCO	AT5G15860.2	prenylcysteine methylesterase	0.69	0.52	0.7	26.84	5.9	3.66
Response to ABA	comp34841_c0_seq1	UniRef90_Q94AS5	Isoprenylcysteine alpha-carbonyl methylesterase ICME n=3 Tax=Arabidopsis RepID=ICME_ARATH	AT5G15860.2	prenylcysteine methylesterase	0.11	0.89	0.45	14.44	3.81	2.39
Response to ABA	comp34841_c0_seq2	UniRef90_D7TSK3	Putative uncharacterized protein n=1 Tax=Vitis vinifera RepID=D7TSK3_VITVI	AT5G15860.1	prenylcysteine methylesterase	8.69	8.35	8.56	13.87	9.84	7.57
Response to ABA	comp34841_c0_seq3	UniRef90_D7TSK3	Putative uncharacterized protein n=1 Tax=Vitis vinifera RepID=D7TSK3_VITVI	AT5G15860.1	prenylcysteine methylesterase	3.1	3.09	2.73	27.04	9.63	4.78
Response to ABA	comp28212_c0_seq2	UniRef90_B9I733	Predicted protein n=3 Tax=rosids RepID=B9I733_POPTR	AT4G27630.2	GPCR-type G protein 2	4.13	5.27	5.04	7.25	8.29	9.56
Response to ABA	comp87602_c0_seq1	UniRef90_B9I733	Predicted protein n=3 Tax=rosids RepID=B9I733_POPTR	AT1G64990.2	GPCR-type G protein 1	0.56	0.7	0.59	2	1.05	2.43
Response to ABA	comp28212_c0_seq1	UniRef90_G7K0Z9	GPCR-type G protein n=5 Tax=Papilionoideae RepID=G7K0Z9_MEDTR	AT4G27630.3	GPCR-type G protein 2	2.27	2.65	4.54	2.99	4.14	3.24
Response to ABA	comp125990_c0_seq1	UniRef90_F6GY25	Putative uncharacterized protein n=1 Tax=Vitis vinifera RepID=F6GY25_VITVI	AT1G71960.1	ATP-binding casette family G25	0.45	1.07	2.59	0	0	0
Response to ABA	comp48006_c0_seq1	UniRef90_F6GY25	Putative uncharacterized protein n=1 Tax=Vitis vinifera RepID=F6GY25_VITVI	AT1G71960.1	ATP-binding casette family G25	2.04	2.06	1.83	3.93	3.51	3.88
Response to ABA	comp132665_c0_seq1	UniRef90_F6GY25	Putative uncharacterized protein n=1 Tax=Vitis vinifera RepID=F6GY25_VITVI	AT1G71960.1	ATP-binding casette family G25	0.56	0	0	0.25	1.37	0.67
Response to ABA	comp34485_c0_seq1	UniRef90_UPI000233C0E8	UPI000233C0E8 related cluster n=1 Tax=unknown RepID=UPI000233C0E8	AT1G44170.2	aldehyde dehydrogenase 3H1	21.07	34.33	27.99	56.79	43.01	46.01
Response to ABA	comp34485_c0_seq2	UniRef90_UPI000233C0E8	UPI000233C0E8 related cluster n=1 Tax=unknown RepID=UPI000233C0E8	AT1G44170.2	aldehyde dehydrogenase 3H1	5.03	9.61	5.64	9.52	9.27	8.62
Response to ABA	comp63015_c0_seq1	UniRef90_I1JFT5	Uncharacterized protein n=2 Tax=Glycine max RepID=I1JFT5_SOYBN	AT1G44170.3	aldehyde dehydrogenase 3H1	2.56	2.11	2.1	2	0.68	1.39
Response to ABA	comp45268_c0_seq1	UniRef90_D7SWG5	Aldehyde dehydrogenase n=3 Tax=Vitis vinifera RepID=D7SWG5_VITVI	AT4G34240.1	aldehyde dehydrogenase 3I1	6.93	7.67	6.97	3.81	3.72	2.81
Response to ABA	comp27218_c0_seq1	UniRef90_D7SY29	Putative uncharacterized protein n=1 Tax=Vitis vinifera RepID=D7SY29_VITVI	AT2G38280.2	AMP deaminase, putative / myoadenylate deaminase, putative	4.89	5.69	2.81	4.62	4.85	5.76
Response to ABA	comp36264_c0_seq1	UniRef90_E1U7Y2	Type 2 histone deacetylase a n=2 Tax=Nicotiana tabacum RepID=E1U7Y2_TOBAC	AT5G03740.1	histone deacetylase 2C	33.79	42.21	41.18	53.17	59.63	47.53
Response to ABA	comp18934_c0_seq1	UniRef90_E1U7Y2	Type 2 histone deacetylase a n=2 Tax=Nicotiana tabacum RepID=E1U7Y2_TOBAC	AT3G44750.2	histone deacetylase 3	4.45	5.75	3.3	9.87	6.79	10.3
Response to ABA	comp31449_c0_seq1	UniRef90_E1U7Y2	Type 2 histone deacetylase a n=2 Tax=Nicotiana tabacum RepID=E1U7Y2_TOBAC	AT5G03740.1	histone deacetylase 2C	44.81	60.49	50.28	52.49	82.34	71.56
Response to ABA	comp40381_c0_seq1	UniRef90_Q2XTE1	Histone deacetylase 2a-like n=1 Tax=Solanum tuberosum RepID=Q2XTE1_SOLTU	AT3G44750.2	histone deacetylase 3	5.17	5.31	5.56	4.61	6.71	7.25
Response to ABA	comp27451_c0_seq2	UniRef90_G5CJA7	RelA/SpoT-like protein (Fragment) n=1 Tax=Quercus suber RepID=G5CJA7_QUESU	AT1G54130.1	RELA/SPOT homolog 3	19.13	26.05	25.1	18.44	15.65	16.19
Response to ABA	comp37110_c0_seq1	UniRef90_Q94B18	RSH-like protein n=2 Tax=Solanaceae RepID=Q94B18_CAPAN	AT3G14050.1	RELA/SPOT homolog 2	51.49	38.78	35.48	40.97	33.41	34.29
Response to ABA	comp38558_c0_seq1	UniRef90_Q941I9	RelA/spoT-like protein RSH2 n=1 Tax=Nicotiana tabacum RepID=Q941I9_TOBAC	AT1G54130.1	RELA/SPOT homolog 3	26.51	13.57	10.68	22.33	18.24	25.96
Response to ABA	comp34573_c0_seq2	UniRef90_D7SVZ1	Methionine aminopeptidase n=1 Tax=Vitis vinifera RepID=D7SVZ1_VITVI	AT4G37040.1	methionine aminopeptidase 1D	0.46	1.23	1.85	2.02	2.19	0.97
Response to ABA	comp17590_c0_seq1	UniRef90_F6HY78	Putative uncharacterized protein n=1 Tax=Vitis vinifera RepID=F6HY78_VITVI	AT1G51965.1	ABA Overly-Sensitive 5	3.92	2.89	2.77	4.18	3.7	3.81
Response to ABA	comp50647_c0_seq1	UniRef90_B9H9Y8	Predicted protein n=1 Tax=Populus trichocarpa RepID=B9H9Y8_POPTR	AT3G58490.2	Phosphatidic acid phosphatase (PAP2) family protein	1.06	1.17	1.9	5.21	3.1	4.95
Response to ABA	comp14526_c0_seq1	UniRef90_F6HLF3	Putative uncharacterized protein n=1 Tax=Vitis vinifera RepID=F6HLF3_VITVI	AT3G58490.1	Phosphatidic acid phosphatase (PAP2) family protein	29.35	22.97	20.17	23.88	19.78	23.51
Response to ABA	comp42878_c0_seq1	UniRef90_F6HLF3	Putative uncharacterized protein n=1 Tax=Vitis vinifera RepID=F6HLF3_VITVI	AT3G58490.2	Phosphatidic acid phosphatase (PAP2) family protein	2.8	4.61	6.09	3.12	6.14	4.85
Response to ABA	comp81459_c0_seq1	UniRef90_F6HDS0	Putative uncharacterized protein n=1 Tax=Vitis vinifera RepID=F6HDS0_VITVI	AT2G32010.2	CVP2 like 1	3.66	0.93	0.8	0.25	1.97	1.36
Response to ABA	comp110136_c0_seq1	UniRef90_P93212	14-3-3 protein 7 n=14 Tax=core eudicotyledons RepID=14337_SOLLC	AT1G22300.2	general regulatory factor 10	2.05	1.35	0.78	0.91	0.57	0.89
Response to ABA	comp65701_c0_seq1	UniRef90_A5B210	Putative uncharacterized protein n=3 Tax=Vitis vinifera RepID=A5B210_VITVI	AT1G24120.1	ARG1-like 1	1.33	1.46	1.69	1.98	2.08	2.89
Response to ABA	comp9839_c0_seq1	UniRef90_B9N2R2	Predicted protein n=1 Tax=Populus trichocarpa RepID=B9N2R2_POPTR	AT4G18010.1	myo-inositol polyphosphate 5-phosphatase 2	5.54	19.92	13.27	5.72	6.14	10.55
Response to ABA	comp11356_c0_seq1	UniRef90_D2KY83	UDP-sugar:glycosyltransferase n=2 Tax=Forsythia x intermedia RepID=D2KY83_FORIN	AT3G21790.1	UDP-Glycosyltransferase superfamily protein	51.86	59.01	41.44	66.39	76.74	113.85
Response to ABA	comp45403_c0_seq1	UniRef90_E3UBT4	ABA responsive element binding factor n=1 Tax=Citrus trifoliata RepID=E3UBT4_PONTR	AT3G19290.3	ABRE binding factor 4	8.98	2.42	1.63	1.83	5.77	6.32
Response to ABA	comp50420_c0_seq1	UniRef90_Q9SNE1	Ethylene-responsive transcription factor ERF011 n=2 Tax=Arabidopsis RepID=ERF11_ARATH	AT3G50260.1	cooperatively regulated by ethylene and jasmonate 1	5.22	3.89	4.18	4.91	2.71	3.19
Response to ABA	comp18357_c0_seq1	UniRef90_I1NAI7	Uncharacterized protein n=2 Tax=Glycine max RepID=I1NAI7_SOYBN	AT2G36530.1	Enolase	74.49	115.65	117.99	113.53	174.71	182.88
Response to ABA	comp42906_c0_seq1	UniRef90_Q9LEI9	Enolase 2 n=11 Tax=rosids RepID=ENO2_HEVBR	AT2G36530.1	Enolase	7.35	11.45	8.83	23.34	24.54	29.83
Response to ABA	comp76653_c0_seq1	UniRef90_A9T5T6	ATP-binding cassette transporter, subfamily G, member 19, group PDR protein PpABCG19 n=1 Tax=Physcomitrella patens subsp. patens RepID=A9T5T6_PHYPA	AT3G16340.2	pleiotropic drug resistance 1	0.98	1.84	2.16	1.09	1.2	1.53
Response to ABA	comp48153_c0_seq1	UniRef90_UPI00023B32C8	UPI00023B32C8 related cluster n=1 Tax=unknown RepID=UPI00023B32C8	AT3G16340.2	pleiotropic drug resistance 1	2.17	3.54	3.05	2.94	1.82	2.34
Response to ABA	comp35012_c0_seq3	UniRef90_D7U0C4	Putative uncharacterized protein n=3 Tax=Vitis vinifera RepID=D7U0C4_VITVI	AT1G59870.1	ABC-2 and Plant PDR ABC-type transporter family protein	2.57	1.78	0.86	4.71	2.49	1.88
Response to ABA	comp35012_c0_seq4	UniRef90_D7U0C4	Putative uncharacterized protein n=3 Tax=Vitis vinifera RepID=D7U0C4_VITVI	AT1G59870.1	ABC-2 and Plant PDR ABC-type transporter family protein	8.2	9.8	6.61	27.28	17.82	11.84
Response to ABA	comp130012_c0_seq1	UniRef90_Q8L6I0	Plasma membrane H+ ATPase n=3 Tax=Poaceae RepID=Q8L6I0_ORYSJ	AT2G07560.1	H(+)-ATPase 6	0	0.55	0.37	1.3	0.2	0.84
Response to ABA	comp44722_c0_seq1	UniRef90_Q5W6F6	Putative plasma membrane H+ ATPase n=4 Tax=Oryza sativa RepID=Q5W6F6_ORYSJ	AT5G62670.1	H(+)-ATPase 11	2.26	3.28	3.97	4.13	5.62	2.6
Response to ABA	comp47575_c0_seq1	UniRef90_Q9M1Q9	ABC transporter B family member 21 n=2 Tax=Arabidopsis RepID=AB21B_ARATH	AT3G62150.1	P-glycoprotein 21	3.01	1.82	2.63	9.11	6.35	9.33
Response to ABA	comp81816_c0_seq1	UniRef90_F6GY25	Putative uncharacterized protein n=1 Tax=Vitis vinifera RepID=F6GY25_VITVI	AT1G71960.1	ATP-binding casette family G25	0.94	1.42	0.96	2.44	1.06	2.55
Response to ABA	comp23713_c0_seq1	UniRef90_P93265	H+-transporting ATPase n=1 Tax=Mesembryanthemum crystallinum RepID=P93265_MESCR	AT2G24520.1	H(+)-ATPase 5	2.53	1.67	1.44	23.91	10.3	14.75
Response to ABA	comp33246_c0_seq1	UniRef90_B9N695	Autoinhibited H+ ATPase n=18 Tax=rosids RepID=B9N695_POPTR	AT4G30190.1	H(+)-ATPase 2	22.23	11.84	12.59	155.15	47.79	44.73
Response to ABA	comp109203_c0_seq1	UniRef90_Q7XPY2	Plasma membrane ATPase n=14 Tax=Magnoliophyta RepID=PMA1_ORYSJ	AT5G62670.1	H(+)-ATPase 11	1.68	1.32	1.06	1	0.79	0.95
Response to ABA	comp43739_c0_seq1	UniRef90_B9RNL5	H(\+)-transporting atpase plant/fungi plasma membrane type, putative n=1 Tax=Ricinus communis RepID=B9RNL5_RICCO	AT2G24520.1	H(+)-ATPase 5	1.83	2.87	2.7	3.94	4.71	6.61
Response to ABA	comp64263_c0_seq1	UniRef90_B9RXU3	ATP binding protein, putative n=1 Tax=Ricinus communis RepID=B9RXU3_RICCO	AT4G21410.1	cysteine-rich RLK (RECEPTOR-like protein kinase) 29	0.27	0.25	0.73	5.67	3.39	2.07
Response to ABA	comp31402_c0_seq1	UniRef90_C4P7W8	CBL-interacting protein kinase 19 n=2 Tax=Vitis vinifera RepID=C4P7W8_VITVI	AT3G17510.1	CBL-interacting protein kinase 1	0.63	0.07	0.02	29.02	19.58	29.19
Response to ABA	comp31402_c0_seq4	UniRef90_C4P7W8	CBL-interacting protein kinase 19 n=2 Tax=Vitis vinifera RepID=C4P7W8_VITVI	AT3G17510.1	CBL-interacting protein kinase 1	17.67	40	37.04	41.01	36.64	29.15
Response to ABA	comp31402_c0_seq7	UniRef90_C4P7W8	CBL-interacting protein kinase 19 n=2 Tax=Vitis vinifera RepID=C4P7W8_VITVI	AT3G17510.1	CBL-interacting protein kinase 1	0.23	0.01	0	0.23	0.64	0.22
Response to ABA	comp31402_c0_seq8	UniRef90_C4P7W8	CBL-interacting protein kinase 19 n=2 Tax=Vitis vinifera RepID=C4P7W8_VITVI	AT3G17510.1	CBL-interacting protein kinase 1	8.16	8.95	0	1.85	4.18	1.32
Response to ABA	comp36400_c0_seq1	UniRef90_C4P7W8	CBL-interacting protein kinase 19 n=2 Tax=Vitis vinifera RepID=C4P7W8_VITVI	AT3G17510.1	CBL-interacting protein kinase 1	20.62	39.79	33.99	54.58	54.24	49.79
Response to ABA	comp10936_c0_seq1	UniRef90_C4P7W8	CBL-interacting protein kinase 19 n=2 Tax=Vitis vinifera RepID=C4P7W8_VITVI	AT3G17510.1	CBL-interacting protein kinase 1	12.82	22.87	23.32	22.27	24.25	17.8
Response to ABA	comp52372_c0_seq1	UniRef90_B9HYJ5	Predicted protein n=1 Tax=Populus trichocarpa RepID=B9HYJ5_POPTR	AT4G23190.1	cysteine-rich RLK (RECEPTOR-like protein kinase) 11	3.54	3.06	1.62	3.73	2.65	2.95
Response to ABA	comp49125_c0_seq1	UniRef90_G8A0U0	Cysteine-rich receptor-like protein kinase n=2 Tax=Medicago truncatula RepID=G8A0U0_MEDTR	AT4G23180.1	cysteine-rich RLK (RECEPTOR-like protein kinase) 10	4.09	2.4	1.85	2.83	4.72	6.15
Response to ABA	comp60033_c0_seq1	UniRef90_G4XMX4	CBL-interacting protein kinase 14 n=2 Tax=Solanum RepID=G4XMX4_SOLLC	AT5G45820.1	CBL-interacting protein kinase 20	2.21	1.61	2.26	0.99	0.95	1.01
Response to ABA	comp35236_c0_seq1	UniRef90_D7T7E9	Putative uncharacterized protein n=2 Tax=Vitis vinifera RepID=D7T7E9_VITVI	AT5G35980.1	yeast YAK1-related gene 1	14.09	14.36	12.82	18.2	16.37	21.59
Response to ABA	comp29231_c0_seq1	UniRef90_F6H7Y7	Putative uncharacterized protein n=1 Tax=Vitis vinifera RepID=F6H7Y7_VITVI	AT4G23180.1	cysteine-rich RLK (RECEPTOR-like protein kinase) 10	3.98	14.8	13.9	21.33	21.48	17.19
Response to ABA	comp32203_c0_seq1	UniRef90_D7TIU8	Putative uncharacterized protein n=3 Tax=Vitis vinifera RepID=D7TIU8_VITVI	AT3G53180.1	glutamate-ammonia ligases;catalytics;glutamate-ammonia ligases	2.98	4.02	3.34	10.87	7.01	9.95
Response to ABA	comp37066_c0_seq1	UniRef90_B9S6G9	Amine oxidase, putative n=1 Tax=Ricinus communis RepID=B9S6G9_RICCO	AT2G43020.1	polyamine oxidase 2	99.06	59.84	31.59	6.68	3.14	3
Response to ABA	comp27542_c0_seq1	UniRef90_A9P7U3	Aquaporin, MIP family, PIP subfamily n=3 Tax=Populus RepID=A9P7U3_POPTR	AT2G37170.1	plasma membrane intrinsic protein 2	99.53	67.46	67.45	68.61	152.01	145.35
Response to ABA	comp27542_c0_seq2	UniRef90_A9P9U0	Aquaporin, MIP family, PIP subfamily n=4 Tax=Populus RepID=A9P9U0_POPTR	AT3G53420.2	plasma membrane intrinsic protein 2A	94.64	45.49	35.23	74.14	80.71	101.6
Response to ABA	comp61270_c0_seq1	UniRef90_Q39822	Pip1 protein n=8 Tax=Glycine max RepID=Q39822_SOYBN	AT2G37170.1	plasma membrane intrinsic protein 2	5.13	1.6	0.55	5.4	5.09	1.71
Response to ABA	comp89996_c0_seq1	UniRef90_D3GGJ7	Putative plasma membrane intrinsic protein PIP family member 2 aquaporin (Fragment) n=4 Tax=rosids RepID=D3GGJ7_9ROSI	AT3G53420.2	plasma membrane intrinsic protein 2A	0.29	0	0	6.78	2.89	0.38
Response to ABA	comp109269_c0_seq1	UniRef90_Q197Z5	Potassium channel n=3 Tax=Nicotiana RepID=Q197Z5_NICRU	AT4G22200.1	potassium transport 2/3	1.7	1.46	2.06	0.14	0.98	0.15
Response to ABA	comp41383_c0_seq1	UniRef90_Q197Z5	Potassium channel n=3 Tax=Nicotiana RepID=Q197Z5_NICRU	AT4G22200.1	potassium transport 2/3	4.44	9.08	7.57	1	3.16	1.72
Response to ABA	comp16994_c0_seq1	UniRef90_C5MRG1	Ferritin n=2 Tax=Jatropha curcas RepID=C5MRG1_9ROSI	AT3G11050.1	ferritin 2	7.48	25.12	35.09	9.02	17.03	25.54
Response to ABA	comp33158_c0_seq2	UniRef90_O22055	Phosphate transporter n=1 Tax=Catharanthus roseus RepID=O22055_CATRO	AT2G38940.1	phosphate transporter 1;4	97.73	101.3	109.9	83.12	76.34	139.28
Response to ABA	comp33158_c0_seq3	UniRef90_O22055	Phosphate transporter n=1 Tax=Catharanthus roseus RepID=O22055_CATRO	AT2G38940.1	phosphate transporter 1;4	0.42	0	0.16	2.08	0.25	0.35
Response to ABA	comp26021_c0_seq1	UniRef90_D2XSJ1	PT1 n=2 Tax=Euphorbiaceae RepID=D2XSJ1_MANES	AT2G38940.1	phosphate transporter 1;4	14.47	13.71	8.81	28.75	12.44	16.11
Response to ABA	comp26021_c0_seq3	UniRef90_O22055	Phosphate transporter n=1 Tax=Catharanthus roseus RepID=O22055_CATRO	AT2G38940.1	phosphate transporter 1;4	4.16	1.64	0.9	13.17	6.11	5.18
Response to ABA	comp35714_c0_seq1	UniRef90_O22055	Phosphate transporter n=1 Tax=Catharanthus roseus RepID=O22055_CATRO	AT2G38940.1	phosphate transporter 1;4	62.78	59.07	67.72	111.64	64.68	48.75
Response to ABA	comp26021_c0_seq2	UniRef90_O22055	Phosphate transporter n=1 Tax=Catharanthus roseus RepID=O22055_CATRO	AT2G38940.1	phosphate transporter 1;4	5.7	6.22	4.07	45.48	21.51	18.83
Response to ABA	comp93441_c0_seq1	UniRef90_B9HSR8	Predicted protein n=2 Tax=Populus trichocarpa RepID=B9HSR8_POPTR	AT5G46050.1	peptide transporter 3	1.22	2.3	3.09	0	0	0.47
Response to ABA	comp63911_c0_seq1	UniRef90_B9HSR8	Predicted protein n=2 Tax=Populus trichocarpa RepID=B9HSR8_POPTR	AT5G46050.1	peptide transporter 3	2.11	3.15	2.79	0	0.12	1.36
Response to ABA	comp121788_c0_seq1	UniRef90_B9HSR8	Predicted protein n=2 Tax=Populus trichocarpa RepID=B9HSR8_POPTR	AT5G46050.1	peptide transporter 3	0.93	1.4	0.71	0	0.13	0.36
Response to ABA	comp35761_c0_seq1	UniRef90_D7SZL3	Putative uncharacterized protein n=2 Tax=Vitis vinifera RepID=D7SZL3_VITVI	AT5G46050.1	peptide transporter 3	48.7	36.21	27.34	59.62	52.6	65.22
Response to ABA	comp29553_c0_seq1	UniRef90_B9NBW6	High affinity inorganic phosphate transporter n=1 Tax=Populus trichocarpa RepID=B9NBW6_POPTR	AT2G38940.1	phosphate transporter 1;4	7.75	8.23	3.9	39.75	20.16	17.35
Response to ABA	comp1611_c0_seq1	UniRef90_B9IPR8	Predicted protein n=1 Tax=Populus trichocarpa RepID=B9IPR8_POPTR	AT5G08080.3	syntaxin of plants 132	1.6	1.61	2.87	2.25	1.22	0.83
Response to ABA	comp1611_c0_seq2	UniRef90_B9SIA7	Syntaxin, putative n=1 Tax=Ricinus communis RepID=B9SIA7_RICCO	AT5G08080.3	syntaxin of plants 132	0.6	0.73	0	0	1.03	0.58
Response to ABA	comp35031_c0_seq1	UniRef90_D7U8L0	Putative uncharacterized protein n=1 Tax=Vitis vinifera RepID=D7U8L0_VITVI	AT5G08080.1	syntaxin of plants 132	8.94	14.4	12.92	20.22	22.39	20.67
Response to ABA	comp15861_c0_seq1	UniRef90_Q8VZU2	Syntaxin-132 n=3 Tax=Arabidopsis RepID=SY132_ARATH	AT5G08080.3	syntaxin of plants 132	6.24	8.22	7.65	4.66	10.15	6.91
Response to ABA	comp63040_c0_seq1	UniRef90_I1Q8A7	Uncharacterized protein n=10 Tax=Poaceae RepID=I1Q8A7_ORYGL	AT5G08080.3	syntaxin of plants 132	1.79	2.89	2.75	0.46	3.77	2.34
Response to ABA	comp10178_c0_seq1	UniRef90_A8R0S9	Arginine decarboxylase (Fragment) n=1 Tax=Nicotiana benthamiana RepID=A8R0S9_NICBE	AT4G34710.2	arginine decarboxylase 2	5.71	1.83	2.17	35.59	11.55	11.27
Response to ABA	comp21315_c0_seq1	UniRef90_C3VPW9	Arginine decarboxylase n=1 Tax=Lithospermum erythrorhizon RepID=C3VPW9_LITER	AT2G16500.1	arginine decarboxylase 1	4.51	5.12	7.66	122.48	37.3	26.75
Response to ABA	comp19966_c0_seq1	UniRef90_B3Y023	Arginine decarboxylase n=1 Tax=Prunus persica RepID=B3Y023_PRUPE	AT2G16500.1	arginine decarboxylase 1	5.55	4.03	3.73	76.25	25.54	23.86
Response to ABA	comp34364_c0_seq1	UniRef90_Q76BK9	Arginine decarboxylase n=61 Tax=Solanaceae RepID=Q76BK9_TOBAC	AT2G16500.1	arginine decarboxylase 1	210.19	126.42	112.34	104.7	66.93	124.54
Response to ABA	comp25678_c0_seq1	UniRef90_Q76BK9	Arginine decarboxylase n=61 Tax=Solanaceae RepID=Q76BK9_TOBAC	AT4G34710.2	arginine decarboxylase 2	1.13	0.74	0.94	28.7	7.77	9.14
Response to ABA	comp12608_c0_seq1	UniRef90_D7TPB6	Mitochondrial Rho GTPase n=1 Tax=Vitis vinifera RepID=D7TPB6_VITVI	AT5G27540.2	MIRO-related GTP-ase 1	5.66	9.53	9.26	7.92	14.74	14.68
Response to ABA	comp32011_c0_seq1	UniRef90_A9P9E7	Predicted protein n=3 Tax=Malpighiales RepID=A9P9E7_POPTR	AT4G32150.1	vesicle-associated membrane protein 711	29.27	34.05	43.58	32.26	47.91	42.67
Response to ABA	comp44121_c0_seq1	UniRef90_I1M442	Uncharacterized protein n=3 Tax=Papilionoideae RepID=I1M442_SOYBN	AT2G05710.1	aconitase 3	5.47	4.34	4.02	11.83	10.73	6.81
Response to ABA	comp27066_c0_seq1	UniRef90_B9SDW5	Aconitase, putative n=10 Tax=Spermatophyta RepID=B9SDW5_RICCO	AT2G05710.1	aconitase 3	3.35	3.45	1.32	8.17	8.74	11.64
Response to ABA	comp18513_c0_seq1	UniRef90_B9SDW5	Aconitase, putative n=10 Tax=Spermatophyta RepID=B9SDW5_RICCO	AT2G05710.1	aconitase 3	54.62	66.14	60.02	53.13	70.96	83.54
Response to ABA	comp20856_c0_seq1	UniRef90_F6KSK1	Aquaporin-like protein n=1 Tax=Gardenia jasminoides RepID=F6KSK1_9GENT	AT2G36830.1	gamma tonoplast intrinsic protein	26.74	72.53	84.45	17.49	22.4	49.29
Response to ABA	comp31088_c0_seq1	UniRef90_A5BLT1	Putative uncharacterized protein n=1 Tax=Vitis vinifera RepID=A5BLT1_VITVI	AT2G38750.1	annexin 4	0.58	13.63	20.79	0.08	0.88	1.71
Response to ABA	comp2639_c0_seq1	UniRef90_Q9SQ57	Peroxygenase n=1 Tax=Sesamum indicum RepID=PXG_SESIN	AT4G26740.1	seed gene 1	2.28	2.35	1.92	3.07	4.31	2.44
Response to ABA	comp44018_c0_seq1	UniRef90_Q9SN78	MYB transcription factor n=2 Tax=Arabidopsis thaliana RepID=Q9SN78_ARATH	AT3G47600.1	myb domain protein 94	6.76	4.5	4.38	1.69	3.88	3.82
Response to ABA	comp29192_c0_seq3	UniRef90_D7TLT2	Putative uncharacterized protein n=1 Tax=Vitis vinifera RepID=D7TLT2_VITVI	AT2G39550.1	Prenyltransferase family protein	4.41	7.78	7.99	12.61	10.4	11.99
Response to ABA	comp29192_c0_seq4	UniRef90_D7TLT2	Putative uncharacterized protein n=1 Tax=Vitis vinifera RepID=D7TLT2_VITVI	AT2G39550.1	Prenyltransferase family protein	0.57	0	0.18	1.4	1.14	0.35
Response to ABA	comp10604_c0_seq1	UniRef90_B9T226	Geranylgeranyl transferase type I beta subunit, putative n=1 Tax=Ricinus communis RepID=B9T226_RICCO	AT2G39550.1	Prenyltransferase family protein	3.18	3.85	4.57	7.07	4.56	4.73
Response to ABA	comp19444_c0_seq1	UniRef90_Q6EMC1	Geranylgeranyltransferase type I beta subunit n=1 Tax=Catharanthus roseus RepID=Q6EMC1_CATRO	AT2G39550.1	Prenyltransferase family protein	2.47	0	0.93	3.97	3.92	0.9
Response to ABA	comp19444_c0_seq2	UniRef90_Q6EMC1	Geranylgeranyltransferase type I beta subunit n=1 Tax=Catharanthus roseus RepID=Q6EMC1_CATRO	AT2G39550.1	Prenyltransferase family protein	2.47	0	0.72	2.97	1.88	2.38
Response to ABA	comp19444_c0_seq3	UniRef90_Q6EMC1	Geranylgeranyltransferase type I beta subunit n=1 Tax=Catharanthus roseus RepID=Q6EMC1_CATRO	AT2G39550.1	Prenyltransferase family protein	0	2.19	1.84	1.51	2.76	1.36
Response to ABA	comp19444_c0_seq4	UniRef90_Q6EMC1	Geranylgeranyltransferase type I beta subunit n=1 Tax=Catharanthus roseus RepID=Q6EMC1_CATRO	AT2G39550.1	Prenyltransferase family protein	0	0.73	1.5	1.14	1.38	3.27
Response to ABA	comp13204_c0_seq1	UniRef90_Q6EMC1	Geranylgeranyltransferase type I beta subunit n=1 Tax=Catharanthus roseus RepID=Q6EMC1_CATRO	AT2G39550.1	Prenyltransferase family protein	2.85	4.16	2.53	6.74	4.91	7.15
Response to ABA	comp62879_c0_seq1	UniRef90_Q6EMC1	Geranylgeranyltransferase type I beta subunit n=1 Tax=Catharanthus roseus RepID=Q6EMC1_CATRO	AT2G39550.1	Prenyltransferase family protein	0.75	1.65	1.27	3.01	1.4	1.69
Response to ABA	comp30447_c0_seq1	UniRef90_F6H3N9	Putative uncharacterized protein n=1 Tax=Vitis vinifera RepID=F6H3N9_VITVI	AT2G26110.1	Protein of unknown function (DUF761)	65.96	77.65	35.04	40.06	54.79	26.28
Response to ABA	comp64524_c0_seq1	UniRef90_F6H1I0	Putative uncharacterized protein n=1 Tax=Vitis vinifera RepID=F6H1I0_VITVI	AT5G42950.1	GYF domain-containing protein	1.44	1.48	0.08	3.95	2.59	3.28
Response to ABA	comp101485_c0_seq1	UniRef90_F6H1I0	Putative uncharacterized protein n=1 Tax=Vitis vinifera RepID=F6H1I0_VITVI	AT5G42950.1	GYF domain-containing protein	0.59	2.23	0.5	0.49	0.91	3.01
Response to ABA	comp67132_c0_seq1	UniRef90_B9GRZ8	Predicted protein n=2 Tax=Populus trichocarpa RepID=B9GRZ8_POPTR	AT5G42950.1	GYF domain-containing protein	1.66	1.04	0.44	1.73	1.26	1.87
Response to ABA	comp61107_c0_seq1	UniRef90_F6H1I0	Putative uncharacterized protein n=1 Tax=Vitis vinifera RepID=F6H1I0_VITVI	AT5G42950.1	GYF domain-containing protein	1.24	1.95	0.59	5.46	2.11	3.8
Response to ABA	comp52317_c0_seq1	UniRef90_F6H1I0	Putative uncharacterized protein n=1 Tax=Vitis vinifera RepID=F6H1I0_VITVI	AT5G42950.1	GYF domain-containing protein	3.63	1.64	1.57	4.03	2.96	4.1
Response to ABA	comp21602_c0_seq1	UniRef90_A5BA66	Putative uncharacterized protein n=1 Tax=Vitis vinifera RepID=A5BA66_VITVI	AT3G06550.2	O-acetyltransferase family protein	3.79	3.56	2.62	5.7	4.21	4.08
Response to ABA	comp107410_c0_seq1	UniRef90_F6H1I0	Putative uncharacterized protein n=1 Tax=Vitis vinifera RepID=F6H1I0_VITVI	AT5G42950.1	GYF domain-containing protein	1.2	0.85	0	1.07	1.05	2.03
Response to ABA	comp34609_c0_seq1	UniRef90_F6H1I0	Putative uncharacterized protein n=1 Tax=Vitis vinifera RepID=F6H1I0_VITVI	AT5G42950.1	GYF domain-containing protein	7.27	8.96	5.97	17.4	12.94	13.89
Response to ABA	comp70616_c0_seq1	UniRef90_B9GRZ8	Predicted protein n=2 Tax=Populus trichocarpa RepID=B9GRZ8_POPTR	AT5G42950.1	GYF domain-containing protein	1.73	1.13	0.25	2.66	1.69	1.93
Response to ABA	comp84625_c0_seq1	UniRef90_B9GRZ8	Predicted protein n=2 Tax=Populus trichocarpa RepID=B9GRZ8_POPTR	AT5G42950.1	GYF domain-containing protein	1.63	1.09	0.29	5.81	1.31	2.47
Response to ABA	comp82513_c0_seq1	UniRef90_D7U9K4	Putative uncharacterized protein n=1 Tax=Vitis vinifera RepID=D7U9K4_VITVI	AT1G05510.1	Protein of unknown function (DUF1264)	2.46	4.41	1.72	0.88	0.69	1.55
Response to ABA	comp55980_c0_seq1	UniRef90_F6H1I0	Putative uncharacterized protein n=1 Tax=Vitis vinifera RepID=F6H1I0_VITVI	AT5G42950.1	GYF domain-containing protein	2.9	1.74	0.59	3.06	2.69	4.46
Response to ABA	comp56037_c0_seq1	UniRef90_B9R7S6	Putative uncharacterized protein n=1 Tax=Ricinus communis RepID=B9R7S6_RICCO	AT5G42950.1	GYF domain-containing protein	1.86	0.7	0.35	3.16	2.88	3.77
Response to ABA	comp81993_c0_seq1	UniRef90_F6H1I0	Putative uncharacterized protein n=1 Tax=Vitis vinifera RepID=F6H1I0_VITVI	AT5G42950.1	GYF domain-containing protein	1.33	0.9	0.24	2.76	2.14	2.13
Response to ABA	comp39905_c0_seq1	UniRef90_UPI000233B2AB	UPI000233B2AB related cluster n=1 Tax=unknown RepID=UPI000233B2AB	AT5G42950.1	GYF domain-containing protein	9.59	13.96	13.64	17.56	12.83	10.14
Response to ABA	comp75347_c0_seq1	UniRef90_F6H1I0	Putative uncharacterized protein n=1 Tax=Vitis vinifera RepID=F6H1I0_VITVI	AT5G42950.1	GYF domain-containing protein	1.7	0.53	0.24	4.05	0.53	2.32
Response to ABA	comp8536_c0_seq1	UniRef90_F6H1I0	Putative uncharacterized protein n=1 Tax=Vitis vinifera RepID=F6H1I0_VITVI	AT5G42950.1	GYF domain-containing protein	0	0.39	0.28	2.22	1.07	1.75
Response to ABA	comp8536_c0_seq2	UniRef90_F6H1I0	Putative uncharacterized protein n=1 Tax=Vitis vinifera RepID=F6H1I0_VITVI	AT5G42950.1	GYF domain-containing protein	1.48	1.29	0.23	1.84	1.19	1.37
Response to ABA	comp47675_c0_seq1	UniRef90_F6H1I0	Putative uncharacterized protein n=1 Tax=Vitis vinifera RepID=F6H1I0_VITVI	AT5G42950.1	GYF domain-containing protein	4.37	1.61	2.86	4.86	5.14	7.21
Response to ABA	comp13519_c0_seq1	UniRef90_F6HTV8	Putative uncharacterized protein n=1 Tax=Vitis vinifera RepID=F6HTV8_VITVI	AT2G32020.1	Acyl-CoA N-acyltransferases (NAT) superfamily protein	41.47	21.53	20.75	11.12	14.82	16.14
Response to ABA	comp47520_c0_seq1	UniRef90_A5ADW0	Putative uncharacterized protein n=2 Tax=Vitis vinifera RepID=A5ADW0_VITVI	AT1G12420.1	ACT domain repeat 8	5.55	8.84	3.11	2.67	2.1	2.47
Response to ABA	comp21465_c0_seq1	UniRef90_B9I1G7	Predicted protein (Fragment) n=1 Tax=Populus trichocarpa RepID=B9I1G7_POPTR	AT4G18890.1	BES1/BZR1 homolog 3	18.03	16.26	15.82	7.8	10.89	14.02
Response to ABA	comp15896_c0_seq1	UniRef90_B9RTJ4	Stem-specific protein TSJT1, putative n=1 Tax=Ricinus communis RepID=B9RTJ4_RICCO	AT5G43830.1	Aluminium induced protein with YGL and LRDR motifs	1.84	4.33	5.47	0.74	2.25	3.06
Response to ABA	comp46074_c0_seq1	UniRef90_F6HSH3	Putative uncharacterized protein n=1 Tax=Vitis vinifera RepID=F6HSH3_VITVI	AT5G16600.1	myb domain protein 43	3.8	2.7	2.67	4.91	3.57	2.66
Response to ABA	comp16491_c0_seq1	UniRef90_F6HSH3	Putative uncharacterized protein n=1 Tax=Vitis vinifera RepID=F6HSH3_VITVI	AT5G16600.1	myb domain protein 43	11.31	8.24	6.71	3.58	3.11	5.36
Response to ABA	comp49202_c0_seq1	UniRef90_UPI00023B2F12	UPI00023B2F12 related cluster n=1 Tax=unknown RepID=UPI00023B2F12	AT1G66230.1	myb domain protein 20	10.07	6.89	3.27	3.46	3.32	3.78
Response to ABA	comp36563_c0_seq1	UniRef90_B9N1K9	NAC domain protein, IPR003441 n=1 Tax=Populus trichocarpa RepID=B9N1K9_POPTR	AT4G27410.2	NAC (No Apical Meristem) domain transcriptional regulator superfamily protein	49.66	31.43	23.72	124.38	103.55	53.43
Response to ABA	comp50443_c0_seq1	UniRef90_I1LWA6	Uncharacterized protein n=1 Tax=Glycine max RepID=I1LWA6_SOYBN	AT3G56850.1	ABA-responsive element binding protein 3	2.35	3.87	2.04	4.49	6.59	3.82
Response to ABA	comp30730_c0_seq1	UniRef90_C0J1R5	NAC domain protein NAC4 n=1 Tax=Gossypium hirsutum RepID=C0J1R5_GOSHI	AT4G27410.3	NAC (No Apical Meristem) domain transcriptional regulator superfamily protein	80.83	60.79	40.48	212.92	146.97	74
Response to ABA	comp29928_c0_seq1	UniRef90_E0CSQ1	Putative uncharacterized protein n=2 Tax=Vitis vinifera RepID=E0CSQ1_VITVI	AT4G27410.3	NAC (No Apical Meristem) domain transcriptional regulator superfamily protein	5.05	12.12	8.65	46.48	101.15	42.95
Response to ABA	comp11296_c0_seq1	UniRef90_E0CSQ1	Putative uncharacterized protein n=2 Tax=Vitis vinifera RepID=E0CSQ1_VITVI	AT4G27410.2	NAC (No Apical Meristem) domain transcriptional regulator superfamily protein	254.58	315.45	215.39	501.79	273.06	246.63
Response to ABA	comp93584_c0_seq1	UniRef90_B9S2H7	Putative uncharacterized protein n=1 Tax=Ricinus communis RepID=B9S2H7_RICCO	AT1G24190.2	SIN3-like 3	0.75	1.06	0.32	2.47	1.06	2
Response to ABA	comp27966_c0_seq1	UniRef90_F6HPJ0	Putative uncharacterized protein n=1 Tax=Vitis vinifera RepID=F6HPJ0_VITVI	AT1G24190.2	SIN3-like 3	3.34	5.3	4.04	9.53	7.97	9.59
Response to ABA	comp27966_c0_seq2	UniRef90_F6HPJ0	Putative uncharacterized protein n=1 Tax=Vitis vinifera RepID=F6HPJ0_VITVI	AT1G24190.2	SIN3-like 3	2.43	1.3	1.64	0.68	1.44	1.32
Response to ABA	comp65767_c0_seq1	UniRef90_UPI00023B2611	UPI00023B2611 related cluster n=1 Tax=unknown RepID=UPI00023B2611	AT1G70060.1	SIN3-like 4	1.17	0.93	0.51	2.81	1.39	2.34
Response to ABA	comp16410_c0_seq1	UniRef90_G7LEQ2	Paired amphipathic helix protein Sin3 n=1 Tax=Medicago truncatula RepID=G7LEQ2_MEDTR	AT1G24190.2	SIN3-like 3	3.43	4.21	4.72	14.63	10.42	11.43
Response to ABA	comp61050_c0_seq1	UniRef90_F6HV63	Putative uncharacterized protein n=2 Tax=Vitis vinifera RepID=F6HV63_VITVI	AT3G01320.2	SIN3-like 1	0.62	0.66	0.34	3.74	2.67	2.77
Response to ABA	comp47273_c0_seq1	UniRef90_B9RUH7	Putative uncharacterized protein n=1 Tax=Ricinus communis RepID=B9RUH7_RICCO	AT1G24190.2	SIN3-like 3	4.01	2.63	1.55	9.96	5.02	7.3
Response to ABA	comp35358_c0_seq3	UniRef90_B9RUH7	Putative uncharacterized protein n=1 Tax=Ricinus communis RepID=B9RUH7_RICCO	AT5G15020.2	SIN3-like 2	0	0.02	0.56	0.35	0	0
Response to ABA	comp35358_c0_seq6	UniRef90_F6HV63	Putative uncharacterized protein n=2 Tax=Vitis vinifera RepID=F6HV63_VITVI	AT5G15020.2	SIN3-like 2	2.25	2.88	2.12	7.26	6.59	6.99
Response to ABA	comp35358_c0_seq7	UniRef90_B9RUH7	Putative uncharacterized protein n=1 Tax=Ricinus communis RepID=B9RUH7_RICCO	AT5G15020.2	SIN3-like 2	5.42	5.68	4.95	10.03	9.16	10.03
Response to ABA	comp35358_c0_seq8	UniRef90_F6HV63	Putative uncharacterized protein n=2 Tax=Vitis vinifera RepID=F6HV63_VITVI	AT5G15020.2	SIN3-like 2	0	0.01	0.25	0.27	0	0
Response to ABA	comp53761_c0_seq1	UniRef90_I1JBV3	Uncharacterized protein n=1 Tax=Glycine max RepID=I1JBV3_SOYBN	AT3G01320.2	SIN3-like 1	3.82	5.32	4.1	1.04	1.75	2.4
Response to ABA	comp74204_c0_seq1	UniRef90_B9RUH7	Putative uncharacterized protein n=1 Tax=Ricinus communis RepID=B9RUH7_RICCO	AT5G15020.2	SIN3-like 2	2.58	1.04	0.35	3.45	1.68	2.06
Response to ABA	comp79145_c0_seq1	UniRef90_UPI00023B2611	UPI00023B2611 related cluster n=1 Tax=unknown RepID=UPI00023B2611	AT1G70060.1	SIN3-like 4	1.21	0.38	0.64	1.8	0.71	1.75
Response to ABA	comp50122_c0_seq1	UniRef90_B9HIF2	Predicted protein n=1 Tax=Populus trichocarpa RepID=B9HIF2_POPTR	AT1G13740.1	ABI five binding protein 2	3.94	1.59	1.78	7.31	2.57	4.89
Response to ABA	comp17976_c0_seq1	UniRef90_B9HXJ0	Predicted protein n=1 Tax=Populus trichocarpa RepID=B9HXJ0_POPTR	AT1G13740.1	ABI five binding protein 2	5.59	4.99	3.4	6.24	7.34	5.61
Response to ABA	comp9806_c0_seq2	UniRef90_B9HXJ0	Predicted protein n=1 Tax=Populus trichocarpa RepID=B9HXJ0_POPTR	AT1G69260.1	ABI five binding protein	3.3	5.11	3.69	8.2	4.25	5.23
Response to ABA	comp31619_c0_seq1	UniRef90_B9HXJ0	Predicted protein n=1 Tax=Populus trichocarpa RepID=B9HXJ0_POPTR	AT1G13740.1	ABI five binding protein 2	13.87	15.2	12.16	13.24	14.76	17.41
Response to ABA	comp31619_c0_seq2	UniRef90_F6HFU9	Putative uncharacterized protein n=1 Tax=Vitis vinifera RepID=F6HFU9_VITVI	AT1G69260.1	ABI five binding protein	13.66	16.29	14.66	12.14	12.82	16.07
Response to ABA	comp86781_c0_seq1	UniRef90_F6HFU9	Putative uncharacterized protein n=1 Tax=Vitis vinifera RepID=F6HFU9_VITVI	AT1G69260.1	ABI five binding protein	2.07	1.95	1.32	2.12	1.04	3.06
Response to ABA	comp39540_c0_seq1	UniRef90_B9RED1	RNA binding protein, putative n=1 Tax=Ricinus communis RepID=B9RED1_RICCO	AT1G13740.1	ABI five binding protein 2	10.78	13.19	6.69	10.96	9.29	19.53
Response to ABA	comp44554_c0_seq1	UniRef90_Q5DQ85	CAPIP1 n=3 Tax=Solanoideae RepID=Q5DQ85_CAPAN	AT4G27920.1	PYR1-like 10	4.65	2.87	3.15	4.14	7.09	4.56
Response to ABA	comp7098_c0_seq1	UniRef90_H6BK38	Putative uncharacterized protein n=1 Tax=Exophiala dermatitidis NIH/UT8656 RepID=H6BK38_EXODN	AT5G62040.1	PEBP (phosphatidylethanolamine-binding protein) family protein	3.22	1.08	0.11	6.7	1.26	1.21
Response to ABA	comp37988_c0_seq1	UniRef90_F6HGL7	Putative uncharacterized protein n=1 Tax=Vitis vinifera RepID=F6HGL7_VITVI	AT1G77180.2	chromatin protein family	18.87	22.83	19.2	26.53	25.53	37.73
Response to ABA	comp33015_c0_seq1	UniRef90_F6HGL7	Putative uncharacterized protein n=1 Tax=Vitis vinifera RepID=F6HGL7_VITVI	AT1G77180.2	chromatin protein family	20.13	25.41	22.26	36.13	28.67	39.04
Response to ABA	comp59431_c0_seq1	UniRef90_F6HY78	Putative uncharacterized protein n=1 Tax=Vitis vinifera RepID=F6HY78_VITVI	AT1G51965.1	ABA Overly-Sensitive 5	1.32	1.2	0.7	2.08	2.08	2.5
Response to ABA	comp115650_c0_seq1	UniRef90_F6H743	Putative uncharacterized protein n=1 Tax=Vitis vinifera RepID=F6H743_VITVI	AT3G16890.1	pentatricopeptide (PPR) domain protein 40	0.58	0.27	0.74	2.86	1.43	1.27
Response to ABA	comp118604_c0_seq1	UniRef90_F6H743	Putative uncharacterized protein n=1 Tax=Vitis vinifera RepID=F6H743_VITVI	AT3G16890.1	pentatricopeptide (PPR) domain protein 40	0.67	0.42	0.43	1.6	0.63	1.19
Response to ABA	comp47532_c0_seq1	UniRef90_F6H743	Putative uncharacterized protein n=1 Tax=Vitis vinifera RepID=F6H743_VITVI	AT3G16890.1	pentatricopeptide (PPR) domain protein 40	2.6	2.76	2.8	2.72	3.54	2.69
Response to ABA	comp28437_c0_seq1	UniRef90_A5BUC9	Putative uncharacterized protein n=1 Tax=Vitis vinifera RepID=A5BUC9_VITVI	AT2G32240.1	FUNCTIONS IN: molecular_function unknown; INVOLVED IN: response to cadmium ion; LOCATED IN: plasma membrane; EXPRESSED IN: 25 plant structures; EXPRESSED DURING: 13 growth stages; CONTAINS InterPro DOMAIN/s: Prefoldin (InterPro:IPR009053); BEST Arabidopsis thaliana protein match is: unknown protein (TAIR:AT1G05320.3); Has 470429 Blast hits to 168274 proteins in 4282 species: Archae - 6896; Bacter…	8.72	11.73	9.17	34.53	26.79	38.22
Response to ABA	comp42978_c0_seq1	UniRef90_I1N4K5	Uncharacterized protein n=3 Tax=Glycine max RepID=I1N4K5_SOYBN	AT5G60980.2	Nuclear transport factor 2 (NTF2) family protein with RNA binding (RRM-RBD-RNP motifs) domain	7.64	6.1	4.69	7.23	7.32	7.4
Response to ABA	comp42677_c0_seq1	UniRef90_B8LK80	Putative uncharacterized protein n=1 Tax=Picea sitchensis RepID=B8LK80_PICSI	AT5G60980.1	Nuclear transport factor 2 (NTF2) family protein with RNA binding (RRM-RBD-RNP motifs) domain	4.63	6.02	3.9	6.86	4.46	2.82
Response to ABA	comp53870_c0_seq1	UniRef90_B9IK86	Predicted protein n=1 Tax=Populus trichocarpa RepID=B9IK86_POPTR	AT5G60980.2	Nuclear transport factor 2 (NTF2) family protein with RNA binding (RRM-RBD-RNP motifs) domain	1.71	3.14	1.49	3.48	2.17	2.63
Response to ABA	comp128276_c0_seq1	UniRef90_D7SGT6	Putative uncharacterized protein n=1 Tax=Vitis vinifera RepID=D7SGT6_VITVI	AT1G17950.1	myb domain protein 52	0.91	0.72	0.29	0.95	0.43	0.44
Response to ABA	comp52136_c0_seq1	UniRef90_Q9FNS1	MYB-like DNA-binding protein n=1 Tax=Catharanthus roseus RepID=Q9FNS1_CATRO	AT3G12560.1	TRF-like 9	1.89	1.46	0.98	3.07	3.82	3.63
Response to ABA	comp36207_c0_seq1	UniRef90_Q9FNS1	MYB-like DNA-binding protein n=1 Tax=Catharanthus roseus RepID=Q9FNS1_CATRO	AT5G13820.1	telomeric DNA binding protein 1	24.31	24.66	19.61	75.65	37.46	34.05
Response to ABA	comp40190_c0_seq1	UniRef90_Q9FNS1	MYB-like DNA-binding protein n=1 Tax=Catharanthus roseus RepID=Q9FNS1_CATRO	AT3G12560.1	TRF-like 9	8.63	6.29	10.58	14.9	15.25	12.89
Response to ABA	comp32518_c0_seq1	UniRef90_UPI00023B25F0	UPI00023B25F0 related cluster n=1 Tax=unknown RepID=UPI00023B25F0	AT5G15270.1	RNA-binding KH domain-containing protein	2.92	2.51	4.85	4.82	3.36	4.04
Response to ABA	comp32518_c0_seq3	UniRef90_Q5NRN6	KH domain containing protein, putative n=2 Tax=Solanum demissum RepID=Q5NRN6_SOLDE	AT5G15270.1	RNA-binding KH domain-containing protein	0.5	0.77	1.12	1.76	1	0.73
Response to ABA	comp32518_c0_seq5	UniRef90_UPI00023B25F0	UPI00023B25F0 related cluster n=1 Tax=unknown RepID=UPI00023B25F0	AT5G15270.1	RNA-binding KH domain-containing protein	3.9	7.83	4.73	4.13	6.8	5.55
Response to ABA	comp32518_c0_seq6	UniRef90_Q5NRN6	KH domain containing protein, putative n=2 Tax=Solanum demissum RepID=Q5NRN6_SOLDE	AT5G15270.1	RNA-binding KH domain-containing protein	0.53	1.87	0.93	1.39	1.64	0.81
Response to ABA	comp20128_c0_seq1	UniRef90_Q5NRN6	KH domain containing protein, putative n=2 Tax=Solanum demissum RepID=Q5NRN6_SOLDE	AT5G15270.1	RNA-binding KH domain-containing protein	5.72	5.34	4.74	4.14	6.04	4.89
Response to ABA	comp9102_c0_seq1	UniRef90_Q5NRN6	KH domain containing protein, putative n=2 Tax=Solanum demissum RepID=Q5NRN6_SOLDE	AT5G15270.1	RNA-binding KH domain-containing protein	5.72	5.71	2.73	7.22	5.41	6.88
Response to ABA	comp38780_c0_seq1	UniRef90_A5BLW1	Putative uncharacterized protein n=1 Tax=Vitis vinifera RepID=A5BLW1_VITVI	AT4G28080.1	Tetratricopeptide repeat (TPR)-like superfamily protein	8.61	10.68	5.72	10.84	7.36	4.97
Response to ABA	comp71293_c0_seq1	UniRef90_B9SQW7	Eukaryotic translation initiation factor 3 subunit, putative n=2 Tax=Malpighiales RepID=B9SQW7_RICCO	AT4G28080.1	Tetratricopeptide repeat (TPR)-like superfamily protein	1.02	1.12	0.32	2.27	1.31	0.9
Response to ABA	comp11536_c0_seq1	UniRef90_Q9FG81	Aluminum-induced protein-like n=2 Tax=Arabidopsis RepID=Q9FG81_ARATH	AT5G43830.1	Aluminium induced protein with YGL and LRDR motifs	19.99	19.22	20.03	42.78	44.71	59.42
Response to ABA	comp66345_c0_seq1	UniRef90_D7KQJ2	Putative uncharacterized protein n=1 Tax=Arabidopsis lyrata subsp. lyrata RepID=D7KQJ2_ARALL	AT1G13740.1	ABI five binding protein 2	1.75	1.14	1.11	3.86	2.19	1.56
Response to ABA	comp23009_c0_seq1	UniRef90_Q10MC5	O-acetyltransferase, putative, expressed n=2 Tax=Oryza sativa Japonica Group RepID=Q10MC5_ORYSJ	AT1G29890.2	O-acetyltransferase family protein	2.23	1.31	1.59	7.2	6.26	6.09
Response to ABA	comp30713_c0_seq2	UniRef90_D7U696	Putative uncharacterized protein n=2 Tax=Vitis vinifera RepID=D7U696_VITVI	AT1G73480.1	alpha/beta-Hydrolases superfamily protein	4.6	7.85	6.86	7.4	7.99	7.2
Response to ABA	comp68058_c0_seq1	UniRef90_D7U696	Putative uncharacterized protein n=2 Tax=Vitis vinifera RepID=D7U696_VITVI	AT1G73480.1	alpha/beta-Hydrolases superfamily protein	0.71	1.13	0.98	0.94	2.72	1.58
Response to ABA	comp17155_c0_seq1	UniRef90_D7U696	Putative uncharacterized protein n=2 Tax=Vitis vinifera RepID=D7U696_VITVI	AT1G73480.1	alpha/beta-Hydrolases superfamily protein	5.62	5.22	3.27	2.64	8.38	3.52
Response to ABA	comp91750_c0_seq1	UniRef90_D7U696	Putative uncharacterized protein n=2 Tax=Vitis vinifera RepID=D7U696_VITVI	AT1G73480.1	alpha/beta-Hydrolases superfamily protein	5.08	1.41	0.95	1.07	1.47	1.15
Response to ABA	comp38152_c0_seq1	UniRef90_Q9XE79	Patatin-like protein n=1 Tax=Sorghum bicolor RepID=Q9XE79_SORBI	AT4G37050.1	PATATIN-like protein 4	15.32	15.75	12.2	2.76	13.13	11.8
Response to ABA	comp19843_c0_seq1	UniRef90_A5AX01	Putative uncharacterized protein n=3 Tax=Vitis vinifera RepID=A5AX01_VITVI	AT3G19290.1	ABRE binding factor 4	36.1	37.72	29.08	58.74	56.36	55.87
Response to ABA	comp24671_c0_seq1	UniRef90_D7SXR3	Putative uncharacterized protein n=1 Tax=Vitis vinifera RepID=D7SXR3_VITVI	AT2G14835.2	RING/U-box superfamily protein	0.48	0.68	0.28	1.61	1.17	1.08
Response to ABA	comp24671_c0_seq2	UniRef90_D7SXR3	Putative uncharacterized protein n=1 Tax=Vitis vinifera RepID=D7SXR3_VITVI	AT2G14835.2	RING/U-box superfamily protein	0.91	1.17	0.63	1.23	1.88	1.25
Response to ABA	comp24671_c0_seq3	UniRef90_D7SXR3	Putative uncharacterized protein n=1 Tax=Vitis vinifera RepID=D7SXR3_VITVI	AT2G14835.2	RING/U-box superfamily protein	0.4	0.39	0.4	1.07	0.66	0.63
Response to ABA	comp24671_c0_seq4	UniRef90_D7SXR3	Putative uncharacterized protein n=1 Tax=Vitis vinifera RepID=D7SXR3_VITVI	AT2G14835.2	RING/U-box superfamily protein	0.56	0.62	0.56	1.2	0.86	0.84
Response to ABA	comp24671_c0_seq5	UniRef90_D7SXR3	Putative uncharacterized protein n=1 Tax=Vitis vinifera RepID=D7SXR3_VITVI	AT2G14835.2	RING/U-box superfamily protein	0.35	0.44	0.2	1.44	0.91	0.83
Response to ABA	comp24671_c0_seq6	UniRef90_D7SXR3	Putative uncharacterized protein n=1 Tax=Vitis vinifera RepID=D7SXR3_VITVI	AT2G14835.2	RING/U-box superfamily protein	1.96	1.97	3.21	0.87	1.68	1.27
Response to ABA	comp24671_c0_seq7	UniRef90_D7SXR3	Putative uncharacterized protein n=1 Tax=Vitis vinifera RepID=D7SXR3_VITVI	AT2G14835.2	RING/U-box superfamily protein	1.46	2.25	0.99	1.51	2.78	1.96
Response to ABA	comp24671_c0_seq8	UniRef90_D7SXR3	Putative uncharacterized protein n=1 Tax=Vitis vinifera RepID=D7SXR3_VITVI	AT2G14835.2	RING/U-box superfamily protein	1.2	0.99	2.06	0.69	1.09	0.77
Response to ABA	comp41088_c0_seq1	UniRef90_D7SXR3	Putative uncharacterized protein n=1 Tax=Vitis vinifera RepID=D7SXR3_VITVI	AT2G14835.2	RING/U-box superfamily protein	7.13	6.64	5.46	7.91	8.65	7.3
Response to ABA	comp33622_c0_seq1	UniRef90_D7T7F3	Putative uncharacterized protein n=2 Tax=Vitis vinifera RepID=D7T7F3_VITVI	AT1G64890.1	Major facilitator superfamily protein	4.2	2.03	1.88	3.61	3.68	3.09
Response to ABA	comp33622_c0_seq2	UniRef90_D7T7F3	Putative uncharacterized protein n=2 Tax=Vitis vinifera RepID=D7T7F3_VITVI	AT1G64890.1	Major facilitator superfamily protein	1.65	2.66	3.19	5.39	6.43	8.56
Response to ABA	comp33622_c0_seq3	UniRef90_D7T7F3	Putative uncharacterized protein n=2 Tax=Vitis vinifera RepID=D7T7F3_VITVI	AT1G64890.1	Major facilitator superfamily protein	6.33	7.05	5.47	6.66	5.76	7.4
Response to ABA	comp71848_c0_seq1	UniRef90_B9RBU8	Amino acid binding protein, putative n=1 Tax=Ricinus communis RepID=B9RBU8_RICCO	AT1G12420.1	ACT domain repeat 8	2.61	2.46	1.07	1.78	1.08	1.33
Response to ABA	comp34191_c0_seq1	UniRef90_A5ADW0	Putative uncharacterized protein n=2 Tax=Vitis vinifera RepID=A5ADW0_VITVI	AT1G12420.1	ACT domain repeat 8	9.55	9.11	5.92	25.56	12.06	9.23
Response to ABA	comp32740_c0_seq1	UniRef90_B7STY7	BURP domain-containing protein n=2 Tax=Camellia sinensis RepID=B7STY7_CAMSI	AT5G25610.1	BURP domain-containing protein	373.43	191.17	282.34	45.63	60.48	89.55
Response to ABA	comp58233_c0_seq1	UniRef90_B9GJ40	Predicted protein n=1 Tax=Populus trichocarpa RepID=B9GJ40_POPTR	AT3G20300.1	Protein of unknown function (DUF3537)	1.56	1.97	1.69	2.34	2.06	1.42
Response to ABA	comp126421_c0_seq1	UniRef90_Q9LTR3	Emb|CAA16777.1 n=1 Tax=Arabidopsis thaliana RepID=Q9LTR3_ARATH	AT3G20300.1	Protein of unknown function (DUF3537)	0	0.55	0.55	0	1.43	0.98
Response to ABA	comp115711_c0_seq1	UniRef90_B9GJ40	Predicted protein n=1 Tax=Populus trichocarpa RepID=B9GJ40_POPTR	AT3G20300.1	Protein of unknown function (DUF3537)	0.59	0	0.37	2.46	0.42	1.04
Response to ABA	comp11109_c0_seq1	UniRef90_B9R985	Protein HVA22, putative n=1 Tax=Ricinus communis RepID=B9R985_RICCO	AT1G74520.1	HVA22 homologue A	93.65	102.82	103.86	87.53	122.48	123.63
Response to ABA	comp94952_c0_seq1	UniRef90_B9SYX4	Putative uncharacterized protein n=1 Tax=Ricinus communis RepID=B9SYX4_RICCO	AT3G20300.1	Protein of unknown function (DUF3537)	0.9	1.91	0.21	0.8	1.03	1.08
Response to ABA	comp113877_c0_seq1	UniRef90_I1MTX8	Uncharacterized protein n=3 Tax=Glycine max RepID=I1MTX8_SOYBN	AT1G80710.1	DROUGHT SENSITIVE 1	0.23	2.15	2.02	0.2	0.16	0.66
Response to ABA	comp58068_c0_seq1	UniRef90_A8ICX3	Myc2 bHLH splice variant n=1 Tax=Vitis vinifera RepID=A8ICX3_VITVI	AT1G01260.3	basic helix-loop-helix (bHLH) DNA-binding superfamily protein	1.91	0.91	0.94	1.32	1.51	2.93
Response to ABA	comp47785_c0_seq1	UniRef90_I1KHU7	Uncharacterized protein n=1 Tax=Glycine max RepID=I1KHU7_SOYBN	AT1G01260.3	basic helix-loop-helix (bHLH) DNA-binding superfamily protein	8.45	1.1	0.92	2.59	2.46	1.94
Response to ABA	comp43532_c0_seq1	UniRef90_F6I738	Putative uncharacterized protein n=1 Tax=Vitis vinifera RepID=F6I738_VITVI	AT4G21440.1	MYB-like 102	8.46	2.65	2.28	2.66	5.06	1.97
Response to ABA	comp15034_c0_seq1	UniRef90_F6I738	Putative uncharacterized protein n=1 Tax=Vitis vinifera RepID=F6I738_VITVI			2.9	1.29	0.68	20.05	3.65	0.81
Response to ABA	comp58671_c0_seq1	UniRef90_F6I738	Putative uncharacterized protein n=1 Tax=Vitis vinifera RepID=F6I738_VITVI	AT4G05100.1	myb domain protein 74	1.13	1.28	1.93	2.32	2.7	1.25
Response to ABA	comp29128_c0_seq1	UniRef90_F6I738	Putative uncharacterized protein n=1 Tax=Vitis vinifera RepID=F6I738_VITVI	AT4G21440.1	MYB-like 102	4.92	3.72	2.04	22.9	10.82	6.55
Response to ABA	comp28345_c0_seq1	UniRef90_B9SFC8	R2r3-myb transcription factor, putative n=1 Tax=Ricinus communis RepID=B9SFC8_RICCO	AT4G21440.1	MYB-like 102	13.51	12.98	20.01	16.68	9.05	4.1
Response to ABA	comp23908_c0_seq1	UniRef90_Q84LP8	MYB1 n=1 Tax=Paraboea crassifolia RepID=Q84LP8_9LAMI	AT4G21440.1	MYB-like 102	12.17	3.23	1.9	3.73	6.49	2.56
Response to ABA	comp34757_c0_seq5	UniRef90_B9H208	Predicted protein n=1 Tax=Populus trichocarpa RepID=B9H208_POPTR	AT4G21440.1	MYB-like 102	8.22	5.82	3.58	41.91	18.28	7.56
Response to ABA	comp30835_c0_seq1	UniRef90_B9HX62	Predicted protein n=1 Tax=Populus trichocarpa RepID=B9HX62_POPTR	AT3G06490.1	myb domain protein 108	12.45	18.27	16.12	94.69	112.47	69.71
Response to ABA	comp30835_c0_seq2	UniRef90_F2QKW0	Putative MYB transcription factor n=1 Tax=Rosa rugosa RepID=F2QKW0_ROSRU	AT5G49620.1	myb domain protein 78	8.1	6.12	2.25	7.75	2.5	7.36
Response to ABA	comp30835_c0_seq3	UniRef90_C3W4Q3	R2R3 transcription factor MYB108-like protein 1 n=3 Tax=Vitis vinifera RepID=C3W4Q3_VITVI	AT3G06490.1	myb domain protein 108	4.17	8.66	6.77	35.53	27.74	39.25
Response to ABA	comp38161_c0_seq1	UniRef90_F2QKW0	Putative MYB transcription factor n=1 Tax=Rosa rugosa RepID=F2QKW0_ROSRU	AT3G06490.1	myb domain protein 108	14.42	5.66	4.95	81.48	30.38	32.46
Response to ABA	comp12723_c0_seq1	UniRef90_B9HIK1	Predicted protein n=1 Tax=Populus trichocarpa RepID=B9HIK1_POPTR	AT3G06490.1	myb domain protein 108	4.43	16.58	13.89	72.78	61.42	71.76
Response to ABA	comp9986_c0_seq1	UniRef90_Q9CAB7	Probable peroxygenase 4 n=2 Tax=Arabidopsis RepID=PXG4_ARATH	AT1G70670.1	Caleosin-related family protein	4.21	6.28	4.68	7.66	8.95	6.31
Response to ABA	comp29420_c0_seq1	UniRef90_Q9CAB7	Probable peroxygenase 4 n=2 Tax=Arabidopsis RepID=PXG4_ARATH	AT1G70670.1	Caleosin-related family protein	3.41	10.33	8.67	14.75	24.34	19.78
Response to ABA	comp1789_c0_seq1	UniRef90_B9ST36	DNA binding protein, putative n=1 Tax=Ricinus communis RepID=B9ST36_RICCO	AT1G68670.1	myb-like transcription factor family protein	0.76	3.2	0.99	3.26	2.58	4.01
Response to ABA	comp46523_c0_seq1	UniRef90_Q8VZS3	Myb-like transcription factor-like protein n=4 Tax=Arabidopsis RepID=Q8VZS3_ARATH	AT1G68670.1	myb-like transcription factor family protein	4.41	2.46	2.43	5.2	6.02	3.84
Response to ABA	comp13209_c0_seq1	UniRef90_Q5ZF82	Putative uncharacterized protein n=1 Tax=Plantago major RepID=Q5ZF82_PLAMJ	AT2G22570.1	nicotinamidase 1	32.44	27.86	28.6	42	27.13	21.32
Response to ABA	comp25791_c0_seq1	UniRef90_A5B575	Putative uncharacterized protein n=1 Tax=Vitis vinifera RepID=A5B575_VITVI	AT2G22570.1	nicotinamidase 1	65.26	54.3	55.84	34.95	87.13	114.35
Response to ABA	comp38884_c0_seq1	UniRef90_D7U9N6	Putative uncharacterized protein n=3 Tax=Vitis vinifera RepID=D7U9N6_VITVI	AT2G43120.1	RmlC-like cupins superfamily protein	3.18	10.06	11.94	19.48	21.41	15.35
Response to ABA	comp51965_c0_seq1	UniRef90_D7U9N6	Putative uncharacterized protein n=3 Tax=Vitis vinifera RepID=D7U9N6_VITVI	AT2G43120.1	RmlC-like cupins superfamily protein	3.66	3.78	3.15	1.07	1.91	3.02
Response to ABA	comp27850_c0_seq1	UniRef90_A6NAB4	Myc2 bHLH protein n=3 Tax=Vitis vinifera RepID=A6NAB4_VITVI	AT1G01260.3	basic helix-loop-helix (bHLH) DNA-binding superfamily protein	40.11	12.7	11.3	24.58	14.76	21.48
Response to ABA	comp31000_c0_seq1	UniRef90_A6NAB4	Myc2 bHLH protein n=3 Tax=Vitis vinifera RepID=A6NAB4_VITVI	AT1G01260.3	basic helix-loop-helix (bHLH) DNA-binding superfamily protein	48.56	32.36	26.32	24.24	17.26	24.4
Response to ABA	comp31000_c0_seq2	UniRef90_A6NAB4	Myc2 bHLH protein n=3 Tax=Vitis vinifera RepID=A6NAB4_VITVI	AT1G01260.3	basic helix-loop-helix (bHLH) DNA-binding superfamily protein	37.63	40.55	26.88	21.11	16.31	33.17
Response to ABA	comp16567_c0_seq1	UniRef90_A6NAB4	Myc2 bHLH protein n=3 Tax=Vitis vinifera RepID=A6NAB4_VITVI	AT4G16430.1	basic helix-loop-helix (bHLH) DNA-binding superfamily protein	19.2	7.25	4.85	6.19	6.8	6.88
Response to ABA	comp20259_c0_seq1	UniRef90_A6NAB4	Myc2 bHLH protein n=3 Tax=Vitis vinifera RepID=A6NAB4_VITVI	AT2G46510.1	ABA-inducible BHLH-type transcription factor	50.86	64.74	51.6	28.38	29.01	46.53
Response to ABA	comp55383_c0_seq1	UniRef90_A8ICX3	Myc2 bHLH splice variant n=1 Tax=Vitis vinifera RepID=A8ICX3_VITVI	AT1G01260.3	basic helix-loop-helix (bHLH) DNA-binding superfamily protein	1.68	1.8	1.06	3.42	2.51	6.37
Response to ABA	comp73031_c0_seq1	UniRef90_A6NAB4	Myc2 bHLH protein n=3 Tax=Vitis vinifera RepID=A6NAB4_VITVI	AT5G46760.1	Basic helix-loop-helix (bHLH) DNA-binding family protein	14.35	0.4	0.19	0.52	0.53	0.07
Response to ABA	comp44976_c0_seq1	UniRef90_B9SBG3	DNA binding protein, putative n=1 Tax=Ricinus communis RepID=B9SBG3_RICCO	AT2G46510.1	ABA-inducible BHLH-type transcription factor	5.93	4.05	4.15	4.93	4.31	11.94
Response to ABA	comp13638_c0_seq1	UniRef90_B9SBG3	DNA binding protein, putative n=1 Tax=Ricinus communis RepID=B9SBG3_RICCO	AT2G46510.1	ABA-inducible BHLH-type transcription factor	14.01	7.11	6.6	7.01	5.01	7.04
Response to ABA	comp18293_c0_seq1	UniRef90_B9SBG3	DNA binding protein, putative n=1 Tax=Ricinus communis RepID=B9SBG3_RICCO	AT2G46510.1	ABA-inducible BHLH-type transcription factor	24.17	0.69	1.08	0.89	0.6	0.89
Response to ABA	comp50366_c0_seq1	UniRef90_A8IDV8	Inositol-1,4,5-triphosphate-5-phosphatase n=1 Tax=Solanum lycopersicum RepID=A8IDV8_SOLLC	AT4G18010.1	myo-inositol polyphosphate 5-phosphatase 2	1.66	2.55	2.37	16.89	3.93	3.78
Response to ABA	comp35377_c0_seq2	UniRef90_A8IDV8	Inositol-1,4,5-triphosphate-5-phosphatase n=1 Tax=Solanum lycopersicum RepID=A8IDV8_SOLLC	AT4G18010.1	myo-inositol polyphosphate 5-phosphatase 2	9.54	29.35	26.27	19.1	11.48	16.14
Response to ABA	comp13063_c0_seq1	UniRef90_B9SNR8	Type I inositol polyphosphate 5-phosphatase, putative n=1 Tax=Ricinus communis RepID=B9SNR8_RICCO	AT4G18010.1	myo-inositol polyphosphate 5-phosphatase 2	2.74	8.44	4.99	3.37	2.96	6.43
Response to ABA	comp31642_c0_seq1	UniRef90_B9S6G9	Amine oxidase, putative n=1 Tax=Ricinus communis RepID=B9S6G9_RICCO	AT2G43020.1	polyamine oxidase 2	19.35	18.74	15.91	21.66	30.71	24.8
Response to ABA	comp34535_c0_seq1	UniRef90_B9SH10	Histone H1.1, putative n=1 Tax=Ricinus communis RepID=B9SH10_RICCO	AT5G67580.2	Homeodomain-like/winged-helix DNA-binding family protein	9.4	10.08	11.28	10.71	10.34	10.99
Response to ABA	comp34535_c0_seq8	UniRef90_B9SH10	Histone H1.1, putative n=1 Tax=Ricinus communis RepID=B9SH10_RICCO	AT5G67580.2	Homeodomain-like/winged-helix DNA-binding family protein	10.97	11.26	9.44	6.49	11.78	10.89
Response to ABA	comp18247_c0_seq1	UniRef90_F6H645	Putative uncharacterized protein n=2 Tax=Vitis vinifera RepID=F6H645_VITVI	AT1G49950.1	telomere repeat binding factor 1	2.6	3.68	4.45	5.17	4.65	3.69
Response to ABA	comp33529_c0_seq1	UniRef90_F6H645	Putative uncharacterized protein n=2 Tax=Vitis vinifera RepID=F6H645_VITVI	AT1G49950.1	telomere repeat binding factor 1	12.09	9.49	7.54	10.58	10.59	10.6
Response to ABA	comp23011_c0_seq1	UniRef90_F6H645	Putative uncharacterized protein n=2 Tax=Vitis vinifera RepID=F6H645_VITVI	AT1G49950.1	telomere repeat binding factor 1	1.57	1.21	1.35	2.35	2.12	2.22
Response to ABA	comp2531_c0_seq1	UniRef90_Q1EMR6	Myb transcription factor (Fragment) n=1 Tax=Plantago major RepID=Q1EMR6_PLAMJ	AT1G49950.1	telomere repeat binding factor 1	2.4	3.39	2.47	5.88	3.59	4.79
Response to ABA	comp34535_c0_seq3	UniRef90_UPI00023B358F	UPI00023B358F related cluster n=1 Tax=unknown RepID=UPI00023B358F	AT1G49950.1	telomere repeat binding factor 1	1.83	1.93	1.96	1.06	2.33	1.96
Response to ABA	comp680_c0_seq1	UniRef90_B9SH10	Histone H1.1, putative n=1 Tax=Ricinus communis RepID=B9SH10_RICCO	AT1G49950.1	telomere repeat binding factor 1	1.1	2.11	2.75	1.51	1.55	1.41
Response to ABA	comp23162_c0_seq1	UniRef90_Q43436	MYB1 n=5 Tax=Malvoideae RepID=Q43436_GOSHI	AT4G38620.1	myb domain protein 4	9.14	5.89	5.44	27.04	18.63	18.17
Response to ABA	comp42689_c0_seq1	UniRef90_B9IQH2	Predicted protein n=1 Tax=Populus trichocarpa RepID=B9IQH2_POPTR	AT4G09460.1	myb domain protein 6	7.5	5.47	4.99	8.87	6.58	9.22
Response to ABA	comp53881_c0_seq1	UniRef90_Q2V9B0	Transcription factor MYB1R1 n=2 Tax=Solanum RepID=MY1R1_SOLTU	AT1G74840.2	Homeodomain-like superfamily protein	2.63	2.19	3.07	0.91	1.39	2.46
Response to ABA	comp34925_c0_seq1	UniRef90_A0T1L8	R2R3 Myb30 transcription factor n=2 Tax=Vitis vinifera RepID=A0T1L8_VITVI	AT5G62470.2	myb domain protein 96	2.67	3.97	9.72	2	0	1.35
Response to ABA	comp34925_c0_seq2	UniRef90_A0T1L8	R2R3 Myb30 transcription factor n=2 Tax=Vitis vinifera RepID=A0T1L8_VITVI	AT1G74650.1	myb domain protein 31	36.11	10.04	7.2	15.97	8.83	5.24
Response to ABA	comp34925_c0_seq3	UniRef90_A0T1L8	R2R3 Myb30 transcription factor n=2 Tax=Vitis vinifera RepID=A0T1L8_VITVI	AT3G47600.1	myb domain protein 94	8.57	8.73	12.67	5.66	3.34	4.41
Response to ABA	comp34925_c0_seq4	UniRef90_A0T1L8	R2R3 Myb30 transcription factor n=2 Tax=Vitis vinifera RepID=A0T1L8_VITVI	AT5G62470.2	myb domain protein 96	27.71	6.47	8.17	9.93	6.04	4.66
Response to ABA	comp54904_c0_seq1	UniRef90_A0T1L8	R2R3 Myb30 transcription factor n=2 Tax=Vitis vinifera RepID=A0T1L8_VITVI	AT1G74650.1	myb domain protein 31	4.57	3.04	1.79	3.24	4.34	1.3
Response to ABA	comp12173_c0_seq1	UniRef90_Q42678	Alpha amylase (Fragment) n=1 Tax=Cuscuta reflexa RepID=Q42678_CUSRE	AT4G25000.1	alpha-amylase-like	15.52	36.59	26.94	59.19	56.81	48.01
Response to ABA	comp24353_c0_seq1	UniRef90_F6H5T5	Putative uncharacterized protein n=2 Tax=Vitis vinifera RepID=F6H5T5_VITVI	AT3G28917.1	mini zinc finger 2	0.48	2.4	3.14	0.06	0.1	6.24
Response to ABA	comp48459_c0_seq1	UniRef90_F6H5T5	Putative uncharacterized protein n=2 Tax=Vitis vinifera RepID=F6H5T5_VITVI	AT1G74660.1	mini zinc finger 1	0	0.31	1.75	0.15	1.83	9.74
Response to ABA	comp16208_c0_seq1	UniRef90_B9H0F7	Predicted protein n=2 Tax=Populus trichocarpa RepID=B9H0F7_POPTR	AT3G28917.1	mini zinc finger 2	1.6	41.75	79.75	1.24	3.07	6.66
Response to ABA	comp24855_c0_seq1	UniRef90_F6GV03	Putative uncharacterized protein n=1 Tax=Vitis vinifera RepID=F6GV03_VITVI	AT1G07540.1	TRF-like 2	9.92	8.65	8.45	5.88	6.17	4.98
Response to ABA	comp35128_c0_seq2	UniRef90_F6GV03	Putative uncharacterized protein n=1 Tax=Vitis vinifera RepID=F6GV03_VITVI	AT1G07540.1	TRF-like 2	2.48	4.38	2.84	2.3	1.58	1.38
Response to ABA	comp30576_c0_seq1	UniRef90_Q41240	MybSt1 n=1 Tax=Solanum tuberosum RepID=Q41240_SOLTU	AT5G47390.1	myb-like transcription factor family protein	86.96	59.27	48.7	65.73	52.8	46.87
Response to ABA	comp36270_c0_seq1	UniRef90_G0YCA0	MYB transcription factor (Fragment) n=1 Tax=Dimocarpus longan RepID=G0YCA0_9ROSI	AT5G47390.1	myb-like transcription factor family protein	73.46	39.47	42.29	61.85	40.47	33.95
Response to ABA	comp31591_c0_seq1	UniRef90_Q41240	MybSt1 n=1 Tax=Solanum tuberosum RepID=Q41240_SOLTU	AT5G47390.1	myb-like transcription factor family protein	15.5	14.36	14.54	16.76	13.64	14.17
Response to ABA	comp21705_c0_seq2	UniRef90_A1IW23	MYB transcription factor (Fragment) n=1 Tax=Phillyrea latifolia RepID=A1IW23_9LAMI	AT1G70000.2	myb-like transcription factor family protein	11.12	14.09	13.08	7.25	9.46	10.03
Response to ABA	comp76534_c0_seq1	UniRef90_Q9LVE4	Early-responsive to dehydration stress-related protein n=3 Tax=Arabidopsis RepID=Q9LVE4_ARATH	AT3G21620.1	ERD (early-responsive to dehydration stress) family protein	0.92	1.04	0.82	1.32	0.26	0.98
Response to ABA	comp23441_c0_seq2	UniRef90_B9STM2	Putative uncharacterized protein n=1 Tax=Ricinus communis RepID=B9STM2_RICCO	AT3G21620.1	ERD (early-responsive to dehydration stress) family protein	5.93	5.39	4.37	4.17	6	5.67
Response to ABA	comp111906_c0_seq1	UniRef90_F6GV03	Putative uncharacterized protein n=1 Tax=Vitis vinifera RepID=F6GV03_VITVI			3.92	1.74	1.31	0.41	0	0.44
Response to ABA	comp30487_c0_seq1	UniRef90_F6GV03	Putative uncharacterized protein n=1 Tax=Vitis vinifera RepID=F6GV03_VITVI	AT1G07540.1	TRF-like 2	6.75	4.29	3.3	3.92	3.71	4.61
Response to ABA	comp7379_c0_seq1	UniRef90_F6GV03	Putative uncharacterized protein n=1 Tax=Vitis vinifera RepID=F6GV03_VITVI	AT1G07540.1	TRF-like 2	5.45	2.99	2.74	1.41	0.8	1.1
Response to ABA	comp35128_c0_seq3	UniRef90_F6GV03	Putative uncharacterized protein n=1 Tax=Vitis vinifera RepID=F6GV03_VITVI	AT1G07540.1	TRF-like 2	2.14	3.05	1.43	4.46	4.5	6.59
Response to ABA	comp10065_c0_seq1	UniRef90_A1IW23	MYB transcription factor (Fragment) n=1 Tax=Phillyrea latifolia RepID=A1IW23_9LAMI	AT1G70000.2	myb-like transcription factor family protein	11.98	9.29	8.17	5.75	4.25	8.25
Response to ABA	comp21705_c0_seq1	UniRef90_A1IW23	MYB transcription factor (Fragment) n=1 Tax=Phillyrea latifolia RepID=A1IW23_9LAMI	AT1G70000.2	myb-like transcription factor family protein	17.83	18.18	12.39	21.78	31.55	31.36
Response to ABA	comp63772_c0_seq1	UniRef90_P81392	Myb-related protein 306 n=1 Tax=Antirrhinum majus RepID=MYB06_ANTMA	AT3G28910.1	myb domain protein 30	5.94	2.28	3.06	2.4	1.92	1.82
Response to ABA	comp45806_c0_seq1	UniRef90_F6H5T6	Putative uncharacterized protein n=1 Tax=Vitis vinifera RepID=F6H5T6_VITVI	AT3G47600.1	myb domain protein 94	26.38	2.07	1.65	3.98	0.94	1.9
Response to ABA	comp16586_c0_seq1	UniRef90_F6H5T6	Putative uncharacterized protein n=1 Tax=Vitis vinifera RepID=F6H5T6_VITVI	AT3G28910.1	myb domain protein 30	14.11	24.4	40.88	14.61	8.74	16.33
Response to ABA	comp21185_c0_seq1	UniRef90_P25070	Calcium-binding protein CML24 n=2 Tax=Arabidopsis RepID=CML24_ARATH	AT5G37770.1	EF hand calcium-binding protein family	47.21	50.65	55.54	49.41	65.96	74.66
Response to ABA	comp67282_c0_seq1	UniRef90_F6HKK4	Putative uncharacterized protein n=2 Tax=Vitis vinifera RepID=F6HKK4_VITVI	AT1G49720.2	abscisic acid responsive element-binding factor 1	0.83	0.31	0	9.39	0.64	0.44
Response to ABA	comp24761_c0_seq1	UniRef90_Q7Y1B6	DELLA protein GAI n=1 Tax=Solanum lycopersicum RepID=GAI_SOLLC	AT1G14920.1	GRAS family transcription factor family protein	22.57	8.86	6.16	4.66	5.06	3.95
Response to ABA	comp38142_c0_seq1	UniRef90_D2XTA6	GRAS n=1 Tax=Antirrhinum majus RepID=D2XTA6_ANTMA	AT2G01570.1	GRAS family transcription factor family protein	20.01	14.9	10.03	11.72	16.15	23.76
Response to ABA	comp40009_c0_seq1	UniRef90_B9SP75	DELLA protein GAIP-B, putative n=1 Tax=Ricinus communis RepID=B9SP75_RICCO	AT2G01570.1	GRAS family transcription factor family protein	12.69	6.76	4.64	8.37	10.86	13.94
Response to ABA	comp55422_c0_seq1	UniRef90_Q7Y1B6	DELLA protein GAI n=1 Tax=Solanum lycopersicum RepID=GAI_SOLLC	AT1G66350.1	RGA-like 1	6.83	1.91	1.17	0.82	1.62	1.36
Response to ABA	comp130940_c0_seq1	UniRef90_Q7Y1B6	DELLA protein GAI n=1 Tax=Solanum lycopersicum RepID=GAI_SOLLC	AT2G01570.1	GRAS family transcription factor family protein	1.42	0.53	0.18	0.51	0.2	0.68
Response to ABA	comp57127_c0_seq1	UniRef90_Q8S365	GIA/RGA-like gibberellin response modulator (Fragment) n=1 Tax=Calycadenia multiglandulosa RepID=Q8S365_9ASTR	AT3G03450.1	RGA-like 2	9.66	1.76	1.4	1.36	0.95	2.37
Response to ABA	comp33855_c0_seq1	UniRef90_B9VRA7	Putative gibberellin signaling DELLA protein n=1 Tax=Sinningia speciosa RepID=B9VRA7_9LAMI	AT1G14920.1	GRAS family transcription factor family protein	10.69	9.48	7.54	6.44	13.23	12.54
Response to ABA	comp33855_c0_seq2	UniRef90_B9VRA7	Putative gibberellin signaling DELLA protein n=1 Tax=Sinningia speciosa RepID=B9VRA7_9LAMI	AT1G14920.1	GRAS family transcription factor family protein	29.25	18.36	16.41	15.51	17.87	23.66
Response to ABA	comp59168_c0_seq1	UniRef90_B9SLE9	NAC domain-containing protein, putative n=1 Tax=Ricinus communis RepID=B9SLE9_RICCO	AT1G71930.1	vascular related NAC-domain protein 7	3.16	3.87	1.84	1.73	1.77	1.3
Response to ABA	comp107315_c0_seq1	UniRef90_I1LD76	Uncharacterized protein n=4 Tax=Glycine max RepID=I1LD76_SOYBN	AT1G71930.1	vascular related NAC-domain protein 7	1.24	2.32	0.78	0.44	0.17	0.36
Response to ABA	comp104644_c0_seq1	UniRef90_D7SR91	Putative uncharacterized protein n=1 Tax=Vitis vinifera RepID=D7SR91_VITVI	AT1G71930.1	vascular related NAC-domain protein 7	0.44	1.44	0.55	2.34	1.84	0.21
Response to ABA	comp82282_c0_seq1	UniRef90_Q9CAJ8	At1g63840/T12P18_14 n=4 Tax=Arabidopsis RepID=Q9CAJ8_ARATH	AT1G63840.1	RING/U-box superfamily protein	2.7	1.98	1.9	1.61	0	1.01
Response to ABA	comp77026_c0_seq1	UniRef90_A5C1Y6	Putative uncharacterized protein n=1 Tax=Vitis vinifera RepID=A5C1Y6_VITVI	AT1G25340.2	myb domain protein 116	0.46	0.92	0.54	0.12	2.65	2.06
Response to ABA	comp21844_c0_seq1	UniRef90_B9N5A7	Predicted protein n=1 Tax=Populus trichocarpa RepID=B9N5A7_POPTR	AT4G38620.1	myb domain protein 4	24.26	35.63	31.72	8.77	25.2	37.17
Response to ABA	comp62385_c0_seq1	UniRef90_B9I660	Predicted protein n=1 Tax=Populus trichocarpa RepID=B9I660_POPTR	AT1G08810.1	myb domain protein 60	11.23	1.05	1.47	0.08	0.06	0.08
Response to ABA	comp50167_c0_seq1	UniRef90_I1N8G0	Uncharacterized protein n=1 Tax=Glycine max RepID=I1N8G0_SOYBN	AT1G08810.1	myb domain protein 60	1.45	5.57	12.61	0	0.25	0.26
Response to ABA	comp42975_c0_seq1	UniRef90_B9I660	Predicted protein n=1 Tax=Populus trichocarpa RepID=B9I660_POPTR			1.61	8.95	20.68	0	0.76	0.35
Response to ABA	comp32250_c0_seq1	UniRef90_B9I660	Predicted protein n=1 Tax=Populus trichocarpa RepID=B9I660_POPTR	AT1G08810.1	myb domain protein 60	0	1.78	1.74	0.2	0.67	1.05
Response to ABA	comp32250_c0_seq2	UniRef90_B9I660	Predicted protein n=1 Tax=Populus trichocarpa RepID=B9I660_POPTR	AT1G08810.1	myb domain protein 60	7.28	17.8	29.31	9.23	11.26	10.26
Response to ABA	comp22080_c0_seq1	UniRef90_B9I8P3	Predicted protein n=1 Tax=Populus trichocarpa RepID=B9I8P3_POPTR	AT5G52660.2	Homeodomain-like superfamily protein	22.52	25.97	21.81	33.22	31.82	26.93
Response to ABA	comp48913_c0_seq1	UniRef90_B9I8P3	Predicted protein n=1 Tax=Populus trichocarpa RepID=B9I8P3_POPTR	AT5G52660.2	Homeodomain-like superfamily protein	1.65	2.2	2.12	4.14	3.18	1.73
Response to ABA	comp39996_c0_seq1	UniRef90_B9I8P3	Predicted protein n=1 Tax=Populus trichocarpa RepID=B9I8P3_POPTR	AT5G52660.2	Homeodomain-like superfamily protein	15.91	12.27	8.17	18.66	14.82	12.41
Response to ABA	comp38462_c0_seq1	UniRef90_B9I8P3	Predicted protein n=1 Tax=Populus trichocarpa RepID=B9I8P3_POPTR	AT5G52660.2	Homeodomain-like superfamily protein	21.54	25.24	17.74	27.16	23.36	15.81
Response to ABA	comp19345_c0_seq2	UniRef90_B9RIS7	DNA binding protein, putative n=1 Tax=Ricinus communis RepID=B9RIS7_RICCO	AT5G52660.1	Homeodomain-like superfamily protein	2.41	4.55	4.47	10.92	6.55	6.67
Response to ABA	comp16999_c0_seq2	UniRef90_Q9CAB7	Probable peroxygenase 4 n=2 Tax=Arabidopsis RepID=PXG4_ARATH	AT1G70670.1	Caleosin-related family protein	2.29	8.18	6.33	14.16	9.83	5.22
Response to ABA	comp16999_c0_seq1	UniRef90_Q9CAB8	Probable peroxygenase 5 n=2 Tax=Arabidopsis RepID=PXG5_ARATH	AT1G70680.1	Caleosin-related family protein	0	0	0	2.18	1.28	0
Response to ABA	comp117177_c0_seq1	UniRef90_B9S4P2	Putative uncharacterized protein n=1 Tax=Ricinus communis RepID=B9S4P2_RICCO	AT1G03060.1	Beige/BEACH domain ;WD domain, G-beta repeat protein	1.03	0.39	0.13	3.31	0.14	0.7
Response to ABA	comp30533_c0_seq1	UniRef90_B9S4P2	Putative uncharacterized protein n=1 Tax=Ricinus communis RepID=B9S4P2_RICCO	AT1G03060.1	Beige/BEACH domain ;WD domain, G-beta repeat protein	7.81	6.49	5.92	12.27	6.9	9.55
Response to ABA	comp122483_c0_seq1	UniRef90_B9S4P2	Putative uncharacterized protein n=1 Tax=Ricinus communis RepID=B9S4P2_RICCO	AT1G03060.1	Beige/BEACH domain ;WD domain, G-beta repeat protein	0.3	0.85	0	3.22	0.63	0.58
Response to ABA	comp118371_c0_seq1	UniRef90_G7ICR2	WD repeat and FYVE domain-containing protein n=1 Tax=Medicago truncatula RepID=G7ICR2_MEDTR	AT1G03060.1	Beige/BEACH domain ;WD domain, G-beta repeat protein	1.18	0.56	0.75	1.05	0.62	1.42
Response to ABA	comp111925_c0_seq1	UniRef90_G7ICR2	WD repeat and FYVE domain-containing protein n=1 Tax=Medicago truncatula RepID=G7ICR2_MEDTR	AT1G03060.1	Beige/BEACH domain ;WD domain, G-beta repeat protein	1.16	0.63	0.11	1.78	0.58	1.04
Response to ABA	comp19410_c0_seq1	UniRef90_B9I3P1	Predicted protein n=1 Tax=Populus trichocarpa RepID=B9I3P1_POPTR	AT2G40190.1	UDP-Glycosyltransferase superfamily protein	8.81	11.91	10.84	14.63	12.98	13.61
Response to ABA	comp45857_c0_seq1	UniRef90_D7T4M4	Putative uncharacterized protein n=1 Tax=Vitis vinifera RepID=D7T4M4_VITVI	AT2G40190.1	UDP-Glycosyltransferase superfamily protein	3.51	3.82	3.74	7.25	6.68	5.48
Response to ABA	comp17767_c0_seq1	UniRef90_B9I3P1	Predicted protein n=1 Tax=Populus trichocarpa RepID=B9I3P1_POPTR	AT2G40190.1	UDP-Glycosyltransferase superfamily protein	4.99	5.13	3.87	8.32	6.78	8.11
Response to ABA	comp19410_c0_seq2	UniRef90_D7T4M4	Putative uncharacterized protein n=1 Tax=Vitis vinifera RepID=D7T4M4_VITVI	AT2G40190.1	UDP-Glycosyltransferase superfamily protein	1.41	3.1	1.58	3.63	3.68	3.31
Response to ABA	comp29843_c0_seq1	UniRef90_G5EM37	Ethylene responsive factor n=1 Tax=Solanum lycopersicum RepID=G5EM37_SOLLC	AT1G50640.1	ethylene responsive element binding factor 3	75.72	56.97	49.4	36.75	43.43	55.17
Response to ABA	comp12715_c0_seq1	UniRef90_Q9SXS8	Ethylene-responsive transcription factor 3 n=1 Tax=Nicotiana tabacum RepID=ERF3_TOBAC	AT1G50640.1	ethylene responsive element binding factor 3	15.68	17.11	15.69	18.65	13.56	24.33
Response to ABA	comp123334_c0_seq1	UniRef90_D5L117	AP2 domain class transcription factor n=1 Tax=Malus x domestica RepID=D5L117_MALDO	AT1G01250.1	Integrase-type DNA-binding superfamily protein	0.45	0.21	0.14	0.2	0.79	1.53
Response to ABA	comp67391_c0_seq1	UniRef90_Q6BEL5	APETALA2B n=1 Tax=Ipomoea nil RepID=Q6BEL5_IPONI	AT2G28550.3	related to AP2.7	0.61	1.59	1.07	2.74	1.73	2.3
Response to ABA	comp33500_c0_seq2	UniRef90_G7JAD3	Ethylene-responsive transcription factor ERF110 n=1 Tax=Medicago truncatula RepID=G7JAD3_MEDTR	AT5G64750.1	Integrase-type DNA-binding superfamily protein	6.91	8.28	4.64	2.62	1.49	1.05
Response to ABA	comp32256_c0_seq1	UniRef90_B9GVZ7	Predicted protein n=3 Tax=Populus trichocarpa RepID=B9GVZ7_POPTR	AT1G54100.2	aldehyde dehydrogenase 7B4	12.92	33.35	30.44	36.22	70.4	58.68
Response to ABA	comp23526_c0_seq1	UniRef90_D7SH16	Putative uncharacterized protein n=2 Tax=Vitis vinifera RepID=D7SH16_VITVI	AT5G50720.1	HVA22 homologue E	2.87	2.99	1.38	2.39	3.69	2.92
Response to ABA	comp25285_c0_seq1	UniRef90_B0FPD8	Fructose-bisphosphate aldolase n=1 Tax=Solanum tuberosum RepID=B0FPD8_SOLTU	AT4G38970.1	fructose-bisphosphate aldolase 2	273.11	230.95	185.33	65.97	108.72	71.82
Response to ABA	comp12107_c0_seq1	UniRef90_B0FPD8	Fructose-bisphosphate aldolase n=1 Tax=Solanum tuberosum RepID=B0FPD8_SOLTU	AT4G38970.1	fructose-bisphosphate aldolase 2	70.11	62.91	42.98	3.27	7.47	2.01
Response to ABA	comp56314_c0_seq1	UniRef90_G7K3S6	Type I inositol-1,4,5-trisphosphate 5-phosphatase CVP2 n=1 Tax=Medicago truncatula RepID=G7K3S6_MEDTR	AT1G05470.1	DNAse I-like superfamily protein	4.42	2.54	2.59	1.79	2.09	1.6
Response to ABA	comp34488_c0_seq3	UniRef90_F6HXG8	Putative uncharacterized protein n=2 Tax=Vitis vinifera RepID=F6HXG8_VITVI	AT4G28080.1	Tetratricopeptide repeat (TPR)-like superfamily protein	1.82	3.8	2.98	3.6	3.6	3.33
Response to ABA	comp69395_c0_seq1	UniRef90_UPI0002339F9F	UPI0002339F9F related cluster n=2 Tax=unknown RepID=UPI0002339F9F	AT4G28080.1	Tetratricopeptide repeat (TPR)-like superfamily protein	1.42	1.78	0.33	2.25	1.44	1.01
Response to ABA	comp34560_c0_seq1	UniRef90_F1DFN4	Zeaxanthin epoxidase, chloroplastic n=1 Tax=Ipomoea nil RepID=F1DFN4_IPONI	AT5G67030.1	zeaxanthin epoxidase (ZEP) (ABA1)	18.83	35.98	24.98	55.73	48.16	38.86
Response to ABA	comp10724_c0_seq1	UniRef90_B9H6G3	Zeaxanthin epoxidase, chloroplastic n=1 Tax=Populus trichocarpa RepID=B9H6G3_POPTR	AT5G67030.1	zeaxanthin epoxidase (ZEP) (ABA1)	21.63	40.66	31.69	59.43	52.37	36.72
Response to ABA	comp18527_c0_seq1	UniRef90_Q5BP76	Zeaxanthin epoxidase (Fragment) n=1 Tax=Olea europaea RepID=Q5BP76_OLEEU	AT5G67030.2	zeaxanthin epoxidase (ZEP) (ABA1)	1.66	2.84	1.4	7.69	3.96	3.74
Response to ABA	comp23683_c0_seq2	UniRef90_Q9SM50	Transcription factor HY5 n=1 Tax=Solanum lycopersicum RepID=HY5_SOLLC	AT5G11260.1	Basic-leucine zipper (bZIP) transcription factor family protein	9.12	15.83	12.61	14	16.29	12.43
Response to ABA	comp38148_c0_seq1	UniRef90_B9S778	Armadillo repeat-containing protein, putative n=1 Tax=Ricinus communis RepID=B9S778_RICCO	AT4G33940.1	RING/U-box superfamily protein	7.38	9.33	11.02	8.89	10.15	9.78
Response to ABA	comp24595_c0_seq2	UniRef90_B9S778	Armadillo repeat-containing protein, putative n=1 Tax=Ricinus communis RepID=B9S778_RICCO	AT4G33940.1	RING/U-box superfamily protein	2.22	3.65	2.62	1.08	1.81	2.11
Response to ABA	comp24595_c0_seq3	UniRef90_B9S778	Armadillo repeat-containing protein, putative n=1 Tax=Ricinus communis RepID=B9S778_RICCO	AT4G33940.1	RING/U-box superfamily protein	8.86	11.59	10.23	2.55	4.16	6.02
Response to ABA	comp24595_c0_seq4	UniRef90_B9S778	Armadillo repeat-containing protein, putative n=1 Tax=Ricinus communis RepID=B9S778_RICCO	AT4G33940.1	RING/U-box superfamily protein	0.48	1.57	1.04	1.15	1.77	1.58
Response to ABA	comp42350_c0_seq1	UniRef90_D7T706	Putative uncharacterized protein n=2 Tax=Vitis vinifera RepID=D7T706_VITVI	AT2G32030.1	Acyl-CoA N-acyltransferases (NAT) superfamily protein	4.52	4.57	3.05	3.98	4.52	4.89
Response to ABA	comp34757_c0_seq6	UniRef90_D7SQS9	Putative uncharacterized protein n=1 Tax=Vitis vinifera RepID=D7SQS9_VITVI	AT4G21440.1	MYB-like 102	1.45	1.64	0.51	4	1.98	1.77
Response to ABA	comp75167_c0_seq1	UniRef90_F6I667	Putative uncharacterized protein n=2 Tax=Vitis vinifera RepID=F6I667_VITVI	AT3G61460.1	brassinosteroid-responsive RING-H2	4.82	1.77	1.7	0.96	1.32	0.9
Response to ABA	comp2472_c0_seq1	UniRef90_F6GV45	Putative uncharacterized protein n=2 Tax=Vitis vinifera RepID=F6GV45_VITVI	AT5G59780.2	myb domain protein 59	9.75	1.65	0.62	0	0.41	0.19
Response to ABA	comp55362_c0_seq1	UniRef90_E0Y455	Abscisic acid insensitive n=1 Tax=Prunus armeniaca RepID=E0Y455_PRUAR	AT2G36270.1	Basic-leucine zipper (bZIP) transcription factor family protein	1.78	0.75	0.51	14.2	0.82	1.1
Response to ABA	comp25662_c0_seq1	UniRef90_B9RCF4	Zinc finger protein, putative n=1 Tax=Ricinus communis RepID=B9RCF4_RICCO	AT3G61460.1	brassinosteroid-responsive RING-H2	18.63	7.56	5.78	19.47	16.51	12.07
Response to ABA	comp82626_c0_seq1	UniRef90_B9RCF4	Zinc finger protein, putative n=1 Tax=Ricinus communis RepID=B9RCF4_RICCO	AT3G61460.1	brassinosteroid-responsive RING-H2	1.19	0.84	1.32	5.06	0.63	0.29
Response to ABA	comp30845_c0_seq1	UniRef90_F6HUM1	Putative uncharacterized protein n=1 Tax=Vitis vinifera RepID=F6HUM1_VITVI	AT3G61460.1	brassinosteroid-responsive RING-H2	5.1	2.46	4.98	17.61	12.39	13.17
Response to ABA	comp25662_c0_seq2	UniRef90_B9RCF4	Zinc finger protein, putative n=1 Tax=Ricinus communis RepID=B9RCF4_RICCO	AT3G61460.1	brassinosteroid-responsive RING-H2	9.49	8.13	6.93	11.81	9.34	8.85
Response to ABA	comp27802_c0_seq4	UniRef90_Q8H0H0	Myb-like protein n=1 Tax=Nicotiana tabacum RepID=Q8H0H0_TOBAC	AT4G37260.1	myb domain protein 73	221.84	93.79	58.37	59.34	75.52	66.96
Response to ABA	comp41656_c0_seq1	UniRef90_D7P233	MYC1a transcription factor n=3 Tax=Nicotiana RepID=D7P233_TOBAC	AT4G17880.1	Basic helix-loop-helix (bHLH) DNA-binding family protein	19.29	8.84	5.62	3.81	4.68	7.74
Response to ABA	comp24622_c0_seq1	UniRef90_Q400L2	MYC2 n=1 Tax=Catharanthus roseus RepID=Q400L2_CATRO	AT1G32640.1	Basic helix-loop-helix (bHLH) DNA-binding family protein	156.8	112.14	88.22	39.77	52.04	88.6
Response to ABA	comp39790_c0_seq1	UniRef90_D7P235	MYC2a transcription factor n=3 Tax=Nicotiana RepID=D7P235_TOBAC	AT1G32640.1	Basic helix-loop-helix (bHLH) DNA-binding family protein	33.89	15.22	8.26	9.77	8.79	11.45
Response to ABA	comp18189_c0_seq1	UniRef90_G5DF09	Raffinose synthase n=1 Tax=Boea hygrometrica RepID=G5DF09_9LAMI	AT5G40390.1	Raffinose synthase family protein	7.54	2.89	1.91	0.82	1.12	1.65
Response to ABA	comp32287_c0_seq1	UniRef90_G5DF09	Raffinose synthase n=1 Tax=Boea hygrometrica RepID=G5DF09_9LAMI	AT5G40390.1	Raffinose synthase family protein	376.54	149.27	107.82	230.46	91.93	136.82
Response to ABA	comp36019_c0_seq1	UniRef90_B9GTB2	Predicted protein n=2 Tax=Populus trichocarpa RepID=B9GTB2_POPTR	AT3G63010.1	alpha/beta-Hydrolases superfamily protein	26.51	20.29	22.93	73.3	113.28	80.48
Response to ABA	comp46353_c0_seq1	UniRef90_F6H5V0	Putative uncharacterized protein n=2 Tax=Vitis vinifera RepID=F6H5V0_VITVI	AT5G39610.1	NAC domain containing protein 6	7.07	3.04	3.37	3.1	6.39	7.98
Response to ABA	comp103339_c0_seq1	UniRef90_B9IBS5	Predicted protein n=1 Tax=Populus trichocarpa RepID=B9IBS5_POPTR	AT1G49900.1	C2H2 type zinc finger transcription factor family	0.47	0.5	0.59	2.49	1.31	0.8
Response to ABA	comp40813_c0_seq1	UniRef90_I1JIW7	Uncharacterized protein n=2 Tax=rosids RepID=I1JIW7_SOYBN	AT4G32150.1	vesicle-associated membrane protein 711	5.24	4.68	6.47	4.44	8.68	6.7
Response to ABA	comp122949_c0_seq1	UniRef90_Q9C9B9	At1g73980/F2P9_15 n=2 Tax=Arabidopsis RepID=Q9C9B9_ARATH	AT1G73980.1	Phosphoribulokinase / Uridine kinase family	0.76	0.96	0	0.45	0.89	1.72
Response to ABA	comp28117_c0_seq1	UniRef90_F6GSI3	Histone deacetylase n=2 Tax=Vitis vinifera RepID=F6GSI3_VITVI	AT5G63110.1	histone deacetylase 6	26.48	33.85	32.79	25.04	48.87	56.18
Response to ABA	comp15887_c0_seq1	UniRef90_A5BQ84	Putative uncharacterized protein n=2 Tax=Vitis vinifera RepID=A5BQ84_VITVI	AT3G18390.1	CRS1 / YhbY (CRM) domain-containing protein	2.97	2.89	2.53	3.98	4.65	3.49
Response to ABA	comp115150_c0_seq1	UniRef90_A5BQ84	Putative uncharacterized protein n=2 Tax=Vitis vinifera RepID=A5BQ84_VITVI	AT3G18390.1	CRS1 / YhbY (CRM) domain-containing protein	0.56	0.89	0.36	1.34	0.79	1.63
Response to ABA	comp15884_c0_seq1	UniRef90_I1KYC8	Uncharacterized protein n=3 Tax=Glycine max RepID=I1KYC8_SOYBN	AT3G20300.1	Protein of unknown function (DUF3537)	3.54	3.49	2.14	3.08	4.44	2.07
Response to ABA	comp12141_c0_seq1	UniRef90_Q9ZSD5	Syntaxin-related protein Nt-syr1 n=1 Tax=Nicotiana tabacum RepID=Q9ZSD5_TOBAC	AT3G11820.1	syntaxin of plants 121	62.62	53.17	42.8	55.71	46.36	72.14
Response to ABA	comp36960_c0_seq1	UniRef90_Q9ZSD5	Syntaxin-related protein Nt-syr1 n=1 Tax=Nicotiana tabacum RepID=Q9ZSD5_TOBAC	AT3G11820.1	syntaxin of plants 121	28.25	31.2	19.72	62.21	57.3	69.63
Response to ABA	comp21849_c0_seq1	UniRef90_Q9ZSD5	Syntaxin-related protein Nt-syr1 n=1 Tax=Nicotiana tabacum RepID=Q9ZSD5_TOBAC	AT3G11820.1	syntaxin of plants 121	25.04	35.97	19.55	39.38	50.73	57.37
Response to ABA	comp35474_c0_seq1	UniRef90_I1MZD8	Uncharacterized protein n=2 Tax=Glycine max RepID=I1MZD8_SOYBN	AT5G37770.1	EF hand calcium-binding protein family	535.98	295.97	277.94	475.31	552.33	606.25
Response to ABA	comp36118_c0_seq1	UniRef90_I1MZD8	Uncharacterized protein n=2 Tax=Glycine max RepID=I1MZD8_SOYBN	AT1G18210.2	Calcium-binding EF-hand family protein	33.02	57.58	50.98	24.11	40.15	54.96
Response to ABA	comp25620_c0_seq1	UniRef90_Q9M7R0	Calcium-binding allergen Ole e 8 n=1 Tax=Olea europaea RepID=ALL8_OLEEU	AT1G18210.2	Calcium-binding EF-hand family protein	385.69	321.41	328.07	102.96	161.27	261.8
Response to ABA	comp18634_c0_seq1	UniRef90_F6HQ66	Putative uncharacterized protein n=2 Tax=Vitis vinifera RepID=F6HQ66_VITVI	AT3G63060.1	EID1-like 3	63.88	28.81	29.33	27.33	22.17	10.29
Response to ABA	comp25621_c0_seq1	UniRef90_D7TX82	Putative uncharacterized protein n=1 Tax=Vitis vinifera RepID=D7TX82_VITVI	AT5G13530.2	protein kinases;ubiquitin-protein ligases	8.09	8.41	6.99	9.12	9.43	11.52
Response to ABA	comp37958_c0_seq1	UniRef90_P49313	30 kDa ribonucleoprotein, chloroplastic n=2 Tax=Nicotiana RepID=ROC1_NICPL	AT2G37220.1	RNA-binding (RRM/RBD/RNP motifs) family protein	14.84	16.09	10.97	23.98	29.14	21.86
Response to ABA	comp12333_c0_seq1	UniRef90_UPI00023B233A	UPI00023B233A related cluster n=1 Tax=unknown RepID=UPI00023B233A	AT5G22010.1	replication factor C1	7.42	9.43	7.45	6.99	7.81	9.34
Response to ABA	comp32930_c0_seq1	UniRef90_I1MBT8	Uncharacterized protein n=3 Tax=Glycine max RepID=I1MBT8_SOYBN	AT3G02850.1	STELAR K+ outward rectifier	6.94	12.97	10.24	14.2	13.8	12.02
Response to ABA	comp101983_c0_seq1	UniRef90_B9T5D2	Potassium channel SKOR, putative n=1 Tax=Ricinus communis RepID=B9T5D2_RICCO	AT3G02850.1	STELAR K+ outward rectifier	1.39	0.87	0.15	0	1.46	1.23
